# Supplementary material for: DNA Methylation Alterations in Blood Cells of Toddlers with Down Syndrome
Source: Genes (Basel). 2021 Jul 23;12(8):1115. doi: 10.3390/genes12081115 (PMC8391316; doi:10.3390/genes12081115)
Supplement: Supplementary file 1 [file genes-12-01115-s001.zip]

Archive with 1 entries (1 files):
- genes-1277168-supplementary.xlsx
