# Supplementary material for: DNA Methylation Alterations in Blood Cells of Toddlers with Down Syndrome
Source: Genes (Basel). 2021 Jul 23;12(8):1115. doi: 10.3390/genes12081115 (PMC8391316; doi:10.3390/genes12081115)
Supplement: Supplementary file 1 [file genes-12-01115-s001.zip › genes-1277168-supplementary.xlsx]

## Sheet: S1 Table
Table S1.	Individual distributions of blood cell types predicted based on the whole-blood DNA methylation
	data in toddlers with Down syndrome (DS) and typically developing peers (TD)
Group	Individual	Age, mos	Gender	CD8T	CD4T	NK	Bcell	Mono	Gran
DS	DS_1	33	M	0.228	0.129	0.112	0.154	0.053	0.335
DS	DS_2	28	F	0.21	0.125	0.093	0.136	0.06	0.389
DS	DS_3	6	M	0.151	0.25	0.037	0.177	0.058	0.343
DS	DS_4	10	M	0.179	0.217	0.09	0.137	0.076	0.319
DS	DS_5	54	M	0.184	0.131	0.119	0.124	0.057	0.398
DS	DS_6	53	M	0.169	0.153	0.064	0.125	0.068	0.432
DS	DS_7	55	M	0.171	0.22	0.05	0.197	0.061	0.32
DS	DS_8	29	F	0.204	0.246	0.069	0.125	0.054	0.314
DS	DS_9	54	F	0.237	0.153	0.059	0.115	0.032	0.416
DS	DS_10	39	M	0.175	0.121	0.11	0.123	0.055	0.426
DS	DS_11	55	M	0.189	0.127	0.112	0.115	0.093	0.38
DS	DS_12	30	F	0.13	0.152	0.058	0.146	0.106	0.42
DS	DS_13	20	F	0.204	0.109	0.074	0.147	0.071	0.414
DS	DS_14	43	M	0.192	0.175	0.147	0.122	0.043	0.335
DS	DS_15	25	F	0.173	0.173	0.091	0.117	0.072	0.387
DS	DS_16	19	M	0.233	0.16	0.177	0.148	0.036	0.264
DS	DS_17	23	M	0.207	0.204	0.101	0.122	0.042	0.338
Mean		33.88	6 F, 11 M	0.1903	0.1674	0.092	0.1371	0.061	0.3664
SD		16.22		0.0287	0.0448	0.0361	0.0227	0.0192	0.0491
TD	TD_1	44	F	0.142	0.262	0.042	0.177	0.059	0.32
TD	TD_2	39	F	0.186	0.111	0.057	0.13	0.081	0.435
TD	TD_3	27	F	0.147	0.076	0.113	0.135	0.129	0.406
TD	TD_4	42	F	0.156	0.118	0.076	0.129	0.089	0.482
TD	TD_5	21	M	0.21	0.192	0.102	0.163	0.038	0.303
TD	TD_6	15	M	0.199	0.25	0.015	0.255	0.022	0.262
TD	TD_7	41	M	0.221	0.231	0.066	0.207	0.084	0.212
TD	TD_8	6	M	0.166	0.263	0.004	0.21	0.076	0.287
TD	TD_9	27	F	0.158	0.208	0.128	0.125	0.087	0.295
TD	TD_10	36	M	0.183	0.207	0.114	0.109	0.063	0.388
TD	TD_11	37	F	0.2	0.108	0.053	0.109	0.069	0.456
TD	TD_12	38	M	0.171	0.269	0.036	0.156	0.065	0.309
TD	TD_13	32	M	0.19	0.12	0.006	0.128	0.099	0.464
TD	TD_14	48	M	0.283	0.202	0.075	0.167	0.035	0.242
TD	TD_15	31	M	0.209	0.248	0.076	0.18	0.037	0.257
TD	TD_16	37	M	0.22	0.208	0.008	0.158	0.056	0.351
TD	TD_17	46	F	0.151	0.186	0.063	0.159	0.072	0.368
Mean		33.35	7 F, 10 M	0.1878	0.1917	0.0608	0.1586	0.0683	0.3434
SD		11.28		0.0356	0.0625	0.0392	0.0391	0.0266	0.0836

## Sheet: S2 Table
Table S2. Differentially methylated positions, DMPs: HME450 probes that show a significant difference (a fold change of 1.2 and over at a Padj < 0.05) in the average methylation level (beta-value) in the blood cells of toddlers with Down syndrome (DS) compared to typically developing peers (TD)
HME probe							Intergroup comparison						Individual beta-values
Target CpG	Chromosome	Position (hg19)	Relation to CGI	CGI Name	Gene	Gene Region	DS Mean	TD Mean	intercept	f	Padj	Fold Change	DS_01	DS_02	DS_03	DS_04	DS_05	DS_06	DS_07	DS_08	DS_09	DS_10	DS_11	DS_12	DS_13	DS_14	DS_15	DS_16	DS_17	TD_01	TD_02	TD_03	TD_04	TD_05	TD_06	TD_07	TD_08	TD_09	TD_10	TD_11	TD_12	TD_13	TD_14	TD_15	TD_16	TD_17
cg15174812	1	566172	OpenSea				0.219774	0.163466	0.223952	33.404	0.000403574	1.34	0.230108	0.22812	0.190674	0.233415	0.195943	0.22505	0.205676	0.256665	0.228163	0.185323	0.251423	0.276046	0.234331	0.186309	0.204648	0.2133	0.190961	0.135544	0.203559	0.136588	0.223698	0.18251	0.120679	0.158726	0.212753	0.185554	0.150995	0.161741	0.154988	0.151635	0.137566	0.196153	0.133328	0.132901
cg03344490	1	567348	OpenSea		MIR1977	TSS1500	0.202484	0.16177	0.206919	11.8797	0.0354335	1.25	0.220307	0.290277	0.166084	0.226222	0.153473	0.235632	0.188386	0.216825	0.184793	0.14151	0.192847	0.182988	0.291902	0.224389	0.198737	0.140032	0.187824	0.12374	0.200115	0.154392	0.19892	0.179415	0.126228	0.153883	0.184507	0.141818	0.183563	0.124991	0.172841	0.155732	0.156037	0.202394	0.172544	0.11897
cg14324200	1	861317	Island	chr1:858970-861632	SAMD11	5'UTR	0.16442	0.126404	0.159669	10.9959	0.0435256	1.3	0.192829	0.121961	0.216264	0.196952	0.217545	0.190141	0.181085	0.123574	0.167764	0.133384	0.156152	0.138039	0.145235	0.15358	0.131575	0.182273	0.146793	0.0928552	0.179408	0.127746	0.128787	0.138857	0.101708	0.157918	0.144197	0.133062	0.119456	0.140222	0.110784	0.120697	0.092651	0.132044	0.105261	0.123205
cg06531475	1	870791	Island	chr1:869332-871872	SAMD11	Body	0.613024	0.443294	0.60073	22.1285	0.00364214	1.38	0.588229	0.549863	0.738424	0.60924	0.670161	0.445325	0.634825	0.753466	0.551676	0.64665	0.60603	0.502145	0.547335	0.607344	0.562638	0.771371	0.636685	0.320368	0.640852	0.397706	0.371568	0.503644	0.378105	0.513211	0.539715	0.512181	0.427111	0.591352	0.374801	0.458011	0.308518	0.467159	0.315954	0.415734
cg14156792	1	870958	Island	chr1:869332-871872	SAMD11	Body	0.72593	0.55955	0.715393	20.6505	0.00500353	1.3	0.686732	0.700458	0.768348	0.724134	0.757347	0.585319	0.735519	0.870217	0.677526	0.779494	0.704743	0.575464	0.716904	0.722641	0.74031	0.802598	0.793059	0.343464	0.738436	0.453411	0.495797	0.708282	0.429448	0.584267	0.641492	0.607984	0.598599	0.747076	0.510296	0.551425	0.397408	0.573202	0.563988	0.567772
cg24997886	1	871033	Island	chr1:869332-871872	SAMD11	Body	0.528459	0.375704	0.520666	25.0296	0.00201032	1.41	0.497423	0.547981	0.616394	0.54272	0.570576	0.434653	0.542318	0.585656	0.495062	0.55561	0.478246	0.448789	0.512246	0.503376	0.492646	0.609311	0.550799	0.192256	0.552383	0.283652	0.325657	0.493918	0.321469	0.434213	0.477025	0.417707	0.396535	0.493405	0.326415	0.406498	0.177067	0.422352	0.309377	0.357043
cg10146935	1	871308	Island	chr1:869332-871872	SAMD11	Body	0.316673	0.172909	0.308053	19.8417	0.00593748	1.83	0.234545	0.307649	0.417806	0.332114	0.394056	0.128314	0.33739	0.397487	0.169597	0.381537	0.234293	0.261185	0.315518	0.320742	0.323807	0.425357	0.402039	0.104356	0.377923	0.181756	0.107616	0.211731	0.124211	0.148752	0.150604	0.156969	0.137185	0.384078	0.151114	0.216681	0.11367	0.125598	0.108042	0.139165
cg04121631	1	875345	N_Shore	chr1:875730-878363	SAMD11	Body	0.369526	0.260157	0.367487	23.505	0.00274002	1.42	0.349434	0.375382	0.425513	0.416663	0.323649	0.379462	0.369424	0.467805	0.380493	0.469698	0.402721	0.240587	0.401474	0.257272	0.319237	0.361863	0.34126	0.122169	0.367149	0.183768	0.276605	0.316561	0.249857	0.308216	0.388534	0.237558	0.226588	0.255027	0.267336	0.273958	0.249371	0.236315	0.173719	0.289941
cg10110857	1	901755	Island	chr1:894313-902654	PLEKHN1;PLEKHN1	TSS200	0.140235	0.106511	0.138881	11.7239	0.0367355	1.32	0.252763	0.124897	0.131745	0.128154	0.14379	0.138565	0.151563	0.153387	0.140334	0.108761	0.130186	0.0923085	0.117121	0.177326	0.110136	0.137165	0.145794	0.0999297	0.100707	0.11967	0.110931	0.139763	0.111198	0.106148	0.117951	0.136531	0.0868713	0.0808664	0.084408	0.118794	0.0957822	0.104447	0.110389	0.0862937
cg23207077	1	905988	N_Shore	chr1:906296-906538	PLEKHN1;PLEKHN1	Body	0.316196	0.229624	0.313621	37.8624	0.000184501	1.38	0.330095	0.32131	0.282579	0.319922	0.348675	0.357452	0.305563	0.33108	0.340039	0.350212	0.394403	0.306775	0.341512	0.236799	0.284585	0.254979	0.269354	0.182314	0.278403	0.225706	0.296118	0.235908	0.238751	0.270921	0.292565	0.234201	0.181824	0.202446	0.198593	0.226963	0.234299	0.216612	0.200683	0.187307
cg25144135	1	1144012	N_Shore	chr1:1145568-1145878			0.386854	0.317243	0.389347	37.8588	0.000184503	1.22	0.437137	0.433298	0.336999	0.405179	0.398101	0.384967	0.377176	0.332284	0.423578	0.374348	0.39738	0.390095	0.431686	0.369515	0.396446	0.333996	0.354341	0.278942	0.380904	0.342531	0.352557	0.307452	0.361432	0.289517	0.329341	0.331247	0.316963	0.305886	0.280115	0.32864	0.243016	0.316371	0.323071	0.305152
cg22335801	1	1149091	Island	chr1:1149055-1149524	TNFRSF4	Body	0.0832055	0.117967	0.0838592	32.2255	0.00049838	-1.42	0.0902376	0.0698979	0.0972999	0.0872947	0.085791	0.109204	0.086389	0.0658865	0.0837839	0.0897	0.0860169	0.096516	0.0765783	0.0732681	0.0719235	0.0713215	0.0733845	0.110137	0.0972628	0.137828	0.126662	0.105228	0.130218	0.0948894	0.155513	0.102313	0.107053	0.144385	0.0972837	0.104945	0.0819706	0.149554	0.129697	0.130492
cg23394673	1	1149211	Island	chr1:1149055-1149524	TNFRSF4	Body	0.120883	0.164506	0.120555	17.0058	0.0109996	-1.36	0.0996077	0.0907716	0.118852	0.109615	0.101458	0.118228	0.123792	0.0763444	0.132485	0.14167	0.0831172	0.142681	0.0997342	0.13627	0.191957	0.138401	0.150022	0.211534	0.147452	0.178069	0.131992	0.158823	0.193949	0.187622	0.13483	0.192103	0.178144	0.182771	0.166816	0.111304	0.102276	0.146328	0.152049	0.220532
cg17177602	1	1196457	OpenSea		UBE2J2;UBE2J2;LOC100128842;UBE2J2;UBE2J2	Body	0.463211	0.584395	0.474741	43.1743	7.75e-05	-1.26	0.478495	0.496653	0.436072	0.455764	0.464387	0.448644	0.460872	0.511388	0.418013	0.455431	0.459278	0.39098	0.517963	0.479331	0.471598	0.459052	0.470669	0.594439	0.565403	0.584267	0.563816	0.644411	0.580237	0.65106	0.598569	0.526861	0.659746	0.519487	0.568438	0.576314	0.549953	0.56397	0.576016	0.611722
cg08884932	1	1196725	OpenSea		UBE2J2;UBE2J2;LOC100128842;UBE2J2;UBE2J2	Body	0.390442	0.494556	0.394122	79.2672	7.99e-07	-1.27	0.409106	0.39758	0.419117	0.41187	0.412131	0.40078	0.390037	0.39898	0.379418	0.386269	0.396557	0.352341	0.427918	0.383089	0.384349	0.325345	0.36263	0.471666	0.510316	0.500665	0.489826	0.536621	0.512287	0.547881	0.510078	0.468834	0.555102	0.435443	0.471315	0.452417	0.433237	0.507328	0.489255	0.515174
cg11225330	1	1196747	OpenSea		UBE2J2;UBE2J2;LOC100128842;UBE2J2;UBE2J2	Body	0.54313	0.666356	0.544763	115.924	3.73e-08	-1.23	0.560222	0.546622	0.515251	0.510882	0.51302	0.524625	0.546024	0.508603	0.510834	0.582981	0.550723	0.5014	0.567271	0.584598	0.587527	0.576414	0.54622	0.685227	0.712258	0.689896	0.632374	0.688113	0.64523	0.717588	0.659039	0.643957	0.738178	0.629058	0.642667	0.655995	0.630701	0.633898	0.63401	0.689855
cg20978193	1	1227307	N_Shore	chr1:1228780-1230163	SCNN1D;SCNN1D	3'UTR	0.489172	0.383828	0.486233	23.1071	0.00296618	1.27	0.47585	0.538389	0.472139	0.421584	0.459942	0.375971	0.459533	0.540559	0.471741	0.525198	0.577496	0.488723	0.514168	0.493991	0.589513	0.495111	0.416014	0.362325	0.410609	0.410184	0.362422	0.285853	0.396955	0.465446	0.401292	0.449115	0.263946	0.360103	0.347992	0.476992	0.363696	0.461139	0.429425	0.277578
cg14270725	1	1289806	Island	chr1:1289707-1291126	MXRA8	Body	0.386419	0.310097	0.385891	44.9014	5.9e-05	1.25	0.382501	0.408984	0.383644	0.384834	0.353932	0.374234	0.370331	0.46904	0.419373	0.345385	0.426478	0.347681	0.411665	0.357824	0.382581	0.388205	0.362424	0.35382	0.290745	0.276598	0.26107	0.3412	0.370501	0.276955	0.328122	0.305039	0.293696	0.308523	0.317061	0.273841	0.27509	0.361213	0.32851	0.309659
cg15817635	1	1550031	N_Shore	chr1:1550453-1552015	MIB2;MIB2;MIB2;MIB2;MIB2;MIB2	TSS1500	0.193896	0.154871	0.192857	12.1561	0.0332988	1.25	0.254234	0.164187	0.254568	0.261868	0.187494	0.159944	0.207309	0.240313	0.168088	0.17683	0.201894	0.139622	0.153812	0.184548	0.155226	0.191645	0.194654	0.136917	0.1185	0.128079	0.168362	0.140147	0.177304	0.183747	0.172414	0.175638	0.154551	0.125064	0.143799	0.136895	0.163454	0.206454	0.148348	0.15313
cg00078456	1	1564422	Island	chr1:1564421-1570006	MIB2;MIB2;MIB2;MIB2;MIB2;MIB2	Body	0.514567	0.400452	0.510749	22.4584	0.00340696	1.28	0.495969	0.569668	0.526787	0.518004	0.395291	0.544589	0.487583	0.639702	0.541893	0.329182	0.463684	0.579442	0.524616	0.540327	0.552799	0.529188	0.508912	0.461087	0.517007	0.508517	0.413419	0.391287	0.392256	0.308198	0.380583	0.401717	0.381771	0.46256	0.324004	0.415684	0.309644	0.34541	0.415799	0.378738
cg18852096	1	1564425	Island	chr1:1564421-1570006	MIB2;MIB2;MIB2;MIB2;MIB2;MIB2	Body	0.469508	0.358536	0.469277	33.3767	0.000405114	1.31	0.452778	0.525124	0.477453	0.475978	0.374153	0.474554	0.445898	0.54398	0.49727	0.313199	0.430236	0.496394	0.535216	0.467732	0.494445	0.477639	0.499595	0.414761	0.453687	0.442748	0.375923	0.39367	0.365397	0.276393	0.378766	0.35734	0.3309	0.334042	0.282546	0.342561	0.254902	0.357544	0.392776	0.341152
cg23430652	1	1565027	Island	chr1:1564421-1570006	MIB2;MIB2;MIB2;MIB2;MIB2;MIB2	Body	0.433078	0.3366	0.42805	34.7184	0.000318173	1.29	0.440067	0.461758	0.391309	0.431643	0.367986	0.45169	0.419186	0.453117	0.464275	0.310983	0.378881	0.480106	0.449083	0.466836	0.483249	0.465097	0.447062	0.368241	0.420658	0.381761	0.358056	0.325397	0.343527	0.262835	0.311608	0.33439	0.306717	0.34895	0.303624	0.369523	0.299254	0.318856	0.351161	0.317641
cg00297832	1	1565541	Island	chr1:1564421-1570006	MIB2;MIB2;MIB2;MIB2;MIB2;MIB2	Body	0.286262	0.204807	0.286872	12.5156	0.0305897	1.4	0.193455	0.359575	0.225226	0.257794	0.296172	0.350867	0.252679	0.243269	0.328633	0.18676	0.298147	0.424005	0.378092	0.280175	0.307952	0.274504	0.209159	0.222178	0.326986	0.240178	0.210352	0.121342	0.139402	0.121174	0.228203	0.184893	0.187486	0.247094	0.139357	0.332958	0.305864	0.162403	0.149828	0.162019
cg10207218	1	1714140	Island	chr1:1713639-1714141			0.192969	0.264676	0.192572	18.9214	0.00725691	-1.37	0.194024	0.163697	0.277523	0.230689	0.171324	0.149398	0.220426	0.193092	0.180332	0.244998	0.155908	0.096767	0.133814	0.237946	0.1526	0.236948	0.240988	0.290903	0.18561	0.192276	0.282784	0.272706	0.348447	0.311181	0.222064	0.33738	0.234554	0.19577	0.264815	0.225868	0.274582	0.291445	0.283243	0.285864
cg24577455	1	2069012	S_Shelf	chr1:2066367-2066666	PRKCZ;PRKCZ;PRKCZ	5'UTR	0.408712	0.590382	0.418046	51.8711	2.16e-05	-1.44	0.3813	0.353369	0.399605	0.419389	0.504396	0.43014	0.427215	0.495571	0.371498	0.440215	0.412669	0.269502	0.391674	0.385489	0.381664	0.437783	0.446618	0.641613	0.603983	0.629405	0.464468	0.526669	0.529465	0.614951	0.524555	0.659914	0.614797	0.728594	0.636552	0.665404	0.571877	0.555132	0.479616	0.589509
cg20300514	1	2120985	N_Shore	chr1:2121017-2121818	C1orf86;LOC100128003	Body	0.512158	0.359154	0.512552	26.9026	0.0013749	1.43	0.494113	0.564277	0.521896	0.552684	0.504829	0.465821	0.513021	0.646451	0.426448	0.455554	0.39121	0.461423	0.592448	0.534068	0.494222	0.525778	0.562442	0.270674	0.352982	0.205963	0.306404	0.410394	0.567658	0.414339	0.41868	0.377951	0.149739	0.324988	0.336934	0.342123	0.432066	0.337826	0.544181	0.312716
cg15496335	1	2377971	S_Shelf	chr1:2374818-2375814			0.595076	0.45725	0.583022	23.9452	0.00250774	1.3	0.595019	0.571972	0.490065	0.540948	0.593606	0.593618	0.597541	0.608719	0.561328	0.664051	0.611915	0.695257	0.525491	0.625659	0.5662	0.636266	0.63864	0.369197	0.461534	0.40311	0.440038	0.45118	0.461992	0.432984	0.42945	0.464	0.444351	0.387101	0.524782	0.628398	0.581616	0.455633	0.541943	0.295948
cg12728061	1	2383438	OpenSea				0.459072	0.358747	0.460754	40.4309	0.000121391	1.28	0.500322	0.421283	0.432674	0.463163	0.464516	0.473984	0.462481	0.533707	0.435765	0.494871	0.506851	0.471652	0.453067	0.463523	0.357084	0.380579	0.488698	0.328322	0.381373	0.394951	0.391289	0.373812	0.330682	0.397373	0.400794	0.378166	0.277309	0.340186	0.310128	0.422159	0.348393	0.36842	0.410272	0.245068
cg06215416	1	2383473	OpenSea				0.630976	0.521711	0.632932	55.2229	1.37e-05	1.21	0.615596	0.577538	0.585056	0.630495	0.623579	0.621748	0.635413	0.711249	0.587171	0.68042	0.678717	0.674359	0.572618	0.652119	0.57081	0.615686	0.694021	0.50731	0.548865	0.549681	0.519647	0.520977	0.504436	0.53054	0.499111	0.546164	0.466385	0.465594	0.478164	0.569626	0.587692	0.524564	0.594368	0.455956
cg13384949	1	2383501	OpenSea				0.461964	0.351522	0.461504	31.909	0.000530516	1.31	0.486135	0.403372	0.422762	0.461672	0.499698	0.487079	0.458292	0.595433	0.456888	0.48495	0.516074	0.501769	0.459384	0.432286	0.337559	0.39222	0.457823	0.322869	0.377298	0.394307	0.374966	0.358219	0.366921	0.359924	0.38558	0.345074	0.262458	0.293149	0.272383	0.38097	0.394003	0.406792	0.445964	0.234996
cg19911801	1	2435632	Island	chr1:2435554-2435828	PLCH2	Body	0.41691	0.321008	0.409747	20.8197	0.00483465	1.3	0.394193	0.405938	0.424056	0.411744	0.424056	0.384052	0.421869	0.434967	0.367702	0.422979	0.402921	0.445223	0.39451	0.444092	0.417511	0.440618	0.451032	0.365675	0.355237	0.32643	0.173664	0.342401	0.318692	0.277256	0.14328	0.360178	0.387327	0.275873	0.367791	0.353383	0.376612	0.345166	0.401938	0.28623
cg04015594	1	2458098	Island	chr1:2457241-2458259	PANK4	TSS200	0.0956406	0.121801	0.093193	13.7315	0.0230905	-1.27	0.0843519	0.0813033	0.0872973	0.0888733	0.0888829	0.0729917	0.0953374	0.1265	0.0937932	0.0628094	0.082753	0.082414	0.0742894	0.101785	0.131465	0.163223	0.107822	0.119994	0.135991	0.115838	0.0830037	0.113438	0.116872	0.155947	0.111896	0.123422	0.120966	0.126281	0.121547	0.121008	0.118852	0.0978732	0.143011	0.144671
cg22948959	1	2509272	OpenSea				0.449987	0.372578	0.449604	17.8343	0.00917779	1.21	0.438478	0.49261	0.36909	0.4171	0.44026	0.45041	0.417423	0.499956	0.488329	0.412899	0.446854	0.569073	0.490995	0.471541	0.487738	0.362969	0.394058	0.399221	0.444651	0.399487	0.470216	0.333131	0.356775	0.319803	0.318653	0.421028	0.366045	0.423179	0.377303	0.318315	0.433532	0.339466	0.320093	0.292933
cg17077288	1	2516516	N_Shore	chr1:2517397-2518892			0.217306	0.161644	0.216955	16.0023	0.0138254	1.34	0.296585	0.222873	0.153638	0.235819	0.234862	0.22057	0.207735	0.333979	0.22541	0.222764	0.231013	0.178671	0.23831	0.181021	0.186589	0.14316	0.181197	0.114235	0.17186	0.135408	0.199127	0.176421	0.152615	0.145772	0.215564	0.19327	0.134392	0.13103	0.168504	0.141038	0.198653	0.188879	0.17046	0.110723
cg21691065	1	2804835	OpenSea				0.394155	0.304558	0.40468	20.692	0.00496199	1.29	0.41184	0.410903	0.438516	0.442744	0.417342	0.408713	0.380686	0.550095	0.39688	0.345596	0.395599	0.356203	0.44359	0.320271	0.3405	0.320664	0.320488	0.217335	0.346148	0.34357	0.379508	0.321504	0.334535	0.280168	0.424579	0.263668	0.221657	0.266444	0.272516	0.269687	0.28078	0.373892	0.301175	0.280313
cg06991974	1	2984218	Island	chr1:2983925-2987962	FLJ42875;FLJ42875	Body	0.298058	0.214042	0.291507	32.7222	0.000455856	1.39	0.329375	0.28777	0.251261	0.277349	0.319377	0.370052	0.289419	0.335262	0.35005	0.301225	0.332191	0.278785	0.316963	0.265255	0.271784	0.244111	0.246763	0.2078	0.235435	0.214471	0.277565	0.24889	0.215473	0.22259	0.201772	0.211229	0.187888	0.211492	0.206097	0.187131	0.166195	0.264958	0.195138	0.184596
cg07946633	1	2984245	Island	chr1:2983925-2987962	FLJ42875;PRDM16;FLJ42875;PRDM16	TSS1500	0.439142	0.350115	0.434884	92.7273	2.08e-07	1.25	0.452476	0.437551	0.396352	0.399887	0.431734	0.469322	0.434023	0.469973	0.439886	0.458056	0.448307	0.422834	0.436229	0.441262	0.470398	0.440278	0.416839	0.360028	0.351025	0.346026	0.378916	0.369808	0.355164	0.350141	0.344969	0.340838	0.319402	0.362613	0.348384	0.328686	0.360237	0.395204	0.339789	0.300733
cg10802480	1	2984255	Island	chr1:2983925-2987962	FLJ42875;PRDM16;FLJ42875;PRDM16	TSS1500	0.281775	0.232011	0.289516	14.9211	0.0176048	1.21	0.325743	0.33765	0.266624	0.26225	0.317104	0.268689	0.267861	0.367989	0.269072	0.258434	0.307314	0.248059	0.350946	0.254794	0.230545	0.231715	0.225392	0.201438	0.255377	0.252168	0.243445	0.218006	0.234617	0.220279	0.297161	0.233835	0.221637	0.191485	0.201236	0.227356	0.193181	0.299499	0.250958	0.202509
cg18509466	1	2987961	Island	chr1:2983925-2987962	PRDM16;PRDM16	Body	0.383884	0.316888	0.383629	34.8224	0.000312133	1.21	0.41433	0.379757	0.386198	0.383085	0.385502	0.398238	0.38017	0.415762	0.38145	0.380061	0.42712	0.328479	0.408507	0.364405	0.383248	0.355395	0.354313	0.266842	0.293351	0.329555	0.322681	0.347594	0.360823	0.317465	0.401479	0.295947	0.288544	0.268701	0.288281	0.305174	0.27702	0.388363	0.303097	0.332183
cg04852443	1	2990064	Island	chr1:2990030-2990718	PRDM16;PRDM16	Body	0.250545	0.174303	0.246473	15.2962	0.0161578	1.44	0.24242	0.155439	0.242569	0.290652	0.21426	0.310447	0.274958	0.174615	0.300298	0.274961	0.278676	0.164165	0.271948	0.306665	0.164543	0.341027	0.25162	0.118299	0.166886	0.114897	0.173198	0.18204	0.146389	0.18035	0.175306	0.213984	0.176573	0.118746	0.215547	0.205753	0.140488	0.319774	0.180861	0.134053
cg22510139	1	3058822	N_Shore	chr1:3059050-3059268	PRDM16;PRDM16	Body	0.568063	0.4518	0.562178	30.2077	0.000727036	1.26	0.550405	0.541566	0.514352	0.48675	0.608542	0.612113	0.547778	0.649736	0.596884	0.604045	0.596685	0.699661	0.541959	0.536224	0.552798	0.528959	0.488611	0.475517	0.493176	0.470328	0.505367	0.439776	0.490342	0.454264	0.473673	0.422429	0.398528	0.568373	0.468325	0.427629	0.4065	0.441673	0.419747	0.324947
cg24460544	1	3085446	OpenSea		PRDM16;PRDM16	Body	0.393051	0.316714	0.394609	24.5496	0.00221851	1.24	0.395592	0.403727	0.369982	0.409475	0.447706	0.430442	0.382395	0.442078	0.394893	0.401487	0.430378	0.442114	0.418378	0.343432	0.326352	0.32535	0.318093	0.237449	0.397535	0.347023	0.386414	0.317098	0.308189	0.309529	0.323029	0.325392	0.287168	0.351298	0.257623	0.318396	0.363498	0.32726	0.315301	0.211927
cg02299950	1	3087637	OpenSea		PRDM16;PRDM16	Body	0.19348	0.136577	0.191532	13.3295	0.0253075	1.42	0.309675	0.170529	0.215336	0.266473	0.2073	0.162129	0.198317	0.200143	0.25384	0.150897	0.207957	0.105824	0.232376	0.181915	0.135324	0.125187	0.165943	0.0986325	0.138156	0.107495	0.177142	0.180249	0.176542	0.134986	0.150887	0.12552	0.117451	0.10226	0.0981523	0.12678	0.130377	0.187872	0.169845	0.099471
cg17445936	1	3090345	OpenSea		PRDM16;PRDM16	Body	0.434383	0.303767	0.423718	22.7158	0.00323229	1.43	0.426984	0.361648	0.51902	0.38441	0.441988	0.474138	0.425026	0.54932	0.491625	0.426919	0.47513	0.432777	0.444911	0.34785	0.378842	0.42976	0.374168	0.218581	0.279506	0.268739	0.363664	0.440814	0.326938	0.291872	0.324246	0.24967	0.204553	0.235972	0.402574	0.184079	0.373518	0.400738	0.285429	0.313149
cg18147147	1	3105326	S_Shore	chr1:3102540-3103352	PRDM16;PRDM16	Body	0.338183	0.273081	0.339715	21.1599	0.0044853	1.24	0.417327	0.32949	0.364164	0.352627	0.344353	0.325988	0.352306	0.297518	0.339476	0.336316	0.347654	0.287227	0.355251	0.352782	0.269427	0.352806	0.324391	0.219027	0.278433	0.224018	0.30924	0.322762	0.322651	0.298385	0.360868	0.286309	0.231798	0.183578	0.234558	0.275105	0.254888	0.318116	0.306921	0.215713
cg21475097	1	3164642	Island	chr1:3163969-3164643	PRDM16;PRDM16	Body	0.187038	0.298768	0.192011	22.8371	0.00314525	-1.6	0.168662	0.224257	0.185048	0.244152	0.131227	0.170363	0.188059	0.183123	0.173507	0.15713	0.147157	0.142811	0.187658	0.187586	0.240541	0.193766	0.254593	0.299043	0.296586	0.241673	0.307774	0.257694	0.277538	0.258806	0.199058	0.273812	0.336474	0.311592	0.363411	0.568762	0.274524	0.205769	0.340465	0.266073
cg24807850	1	3165391	S_Shore	chr1:3163969-3164643	PRDM16;PRDM16	Body	0.618426	0.77841	0.614986	69.6957	2.26e-06	-1.26	0.674323	0.656814	0.549474	0.742641	0.62593	0.632394	0.620765	0.516179	0.642308	0.460677	0.621093	0.568823	0.684682	0.626561	0.615694	0.588002	0.686887	0.779005	0.763107	0.798805	0.792556	0.764995	0.787031	0.759763	0.690257	0.765294	0.770761	0.806681	0.811785	0.854682	0.834888	0.720165	0.809877	0.723314
cg23034362	1	3200586	N_Shelf	chr1:3203765-3204453	PRDM16;PRDM16	Body	0.463384	0.360611	0.467827	53.2062	1.78e-05	1.28	0.504469	0.515115	0.462983	0.453997	0.47913	0.424079	0.450512	0.471433	0.482014	0.463005	0.470599	0.409981	0.561065	0.426667	0.462194	0.422843	0.417433	0.271215	0.390362	0.395797	0.400465	0.371641	0.394073	0.401904	0.397595	0.372497	0.309341	0.30454	0.30674	0.382279	0.363732	0.395255	0.377025	0.295922
cg27171194	1	3229579	OpenSea		PRDM16;PRDM16	Body	0.590871	0.424569	0.587864	50.4756	2.61e-05	1.39	0.590813	0.586673	0.643832	0.597796	0.553508	0.521936	0.575422	0.806606	0.656387	0.543584	0.563381	0.522092	0.649715	0.510193	0.505728	0.635665	0.581473	0.347018	0.415981	0.370942	0.520115	0.447313	0.50641	0.42333	0.508515	0.374972	0.358401	0.36185	0.381091	0.402947	0.438847	0.502132	0.448688	0.409127
cg09845604	1	3229921	OpenSea		PRDM16;PRDM16	Body	0.435528	0.265418	0.431752	69.2726	2.36e-06	1.64	0.423686	0.439175	0.462668	0.458943	0.434311	0.370202	0.427404	0.505999	0.513609	0.446715	0.429916	0.356975	0.454874	0.373945	0.429384	0.450013	0.42615	0.205019	0.221519	0.195204	0.376977	0.306291	0.370584	0.284366	0.337119	0.201241	0.230278	0.189897	0.246511	0.256013	0.257473	0.352683	0.325443	0.155488
cg16394551	1	3230357	OpenSea		PRDM16;PRDM16	Body	0.565202	0.409724	0.565752	51.3757	2.3e-05	1.38	0.577748	0.568695	0.61813	0.616003	0.515527	0.445208	0.557945	0.682285	0.654179	0.546936	0.469195	0.481707	0.617132	0.517326	0.555789	0.576563	0.608066	0.39216	0.39817	0.390936	0.467722	0.435914	0.489403	0.428453	0.493976	0.357563	0.346845	0.29938	0.388131	0.388891	0.388202	0.498168	0.485663	0.315737
cg18369939	1	3239916	Island	chr1:3239915-3240261	PRDM16;PRDM16	Body	0.365634	0.302771	0.367118	37.1002	0.000209076	1.21	0.418414	0.377364	0.405064	0.38812	0.343476	0.34496	0.371321	0.384555	0.334382	0.344309	0.37496	0.288287	0.392479	0.3792	0.35054	0.352512	0.36584	0.26212	0.293051	0.291178	0.295004	0.309297	0.351863	0.303399	0.359353	0.301169	0.290954	0.235357	0.301163	0.28567	0.317294	0.323486	0.334936	0.291811
cg20671649	1	3309864	N_Shore	chr1:3310102-3311035	PRDM16;PRDM16	Body	0.472616	0.379305	0.468342	69.2336	2.37e-06	1.25	0.51295	0.4912	0.441	0.459391	0.4374	0.48042	0.470518	0.468943	0.451403	0.471895	0.474299	0.432668	0.506393	0.444366	0.504385	0.469932	0.517313	0.331321	0.383764	0.363929	0.403756	0.394271	0.399605	0.418104	0.341615	0.391372	0.373142	0.351212	0.384464	0.370012	0.381489	0.405981	0.431263	0.322879
cg21197219	1	3374906	S_Shelf	chr1:3370905-3371683	ARHGEF16	5'UTR	0.238448	0.180869	0.242809	13.4108	0.0248177	1.32	0.291818	0.268568	0.246681	0.281042	0.277881	0.2725	0.224804	0.296987	0.284256	0.164539	0.29159	0.201744	0.297018	0.174561	0.16542	0.151696	0.162518	0.124681	0.228289	0.169046	0.249078	0.202645	0.204305	0.17288	0.223489	0.159884	0.157469	0.132529	0.143917	0.181881	0.168989	0.240424	0.191326	0.123933
cg18289049	1	3400697	OpenSea				0.55595	0.43217	0.551414	36.3861	0.000236596	1.29	0.584532	0.568218	0.538556	0.565191	0.635	0.506647	0.546025	0.485442	0.557357	0.488547	0.574796	0.669989	0.638885	0.548608	0.496223	0.479621	0.56752	0.370066	0.440006	0.428026	0.444055	0.480756	0.476185	0.421232	0.442095	0.38342	0.416758	0.339739	0.406472	0.379432	0.406168	0.527142	0.56155	0.423791
cg05924583	1	3569624	Island	chr1:3566445-3569636	TP73	5'UTR	0.200915	0.165696	0.194734	10.4904	0.0489943	1.21	0.195909	0.179547	0.181192	0.205113	0.191543	0.210613	0.202579	0.170563	0.224384	0.212576	0.179146	0.201188	0.217796	0.19318	0.217137	0.216978	0.216104	0.137156	0.159015	0.145763	0.178294	0.186903	0.180126	0.182858	0.13629	0.186735	0.143103	0.16576	0.17208	0.202274	0.149104	0.18665	0.173987	0.130738
cg20768358	1	3574999	OpenSea		TP73	5'UTR	0.681037	0.484871	0.682581	56.1939	1.21e-05	1.4	0.749661	0.79412	0.628376	0.635238	0.750173	0.65624	0.670447	0.643056	0.732528	0.669927	0.654688	0.686447	0.700086	0.609758	0.662235	0.685164	0.649482	0.415754	0.609101	0.469661	0.669725	0.541658	0.43892	0.57173	0.34704	0.361459	0.519585	0.546674	0.610602	0.435198	0.47197	0.447999	0.447691	0.338039
cg09248714	1	3585424	OpenSea		TP73	5'UTR	0.595955	0.486618	0.604251	32.3877	0.0004834	1.22	0.675864	0.621129	0.626388	0.593129	0.611522	0.556457	0.591985	0.623736	0.596341	0.515933	0.592115	0.546154	0.651712	0.608844	0.580201	0.563895	0.57583	0.4272	0.510698	0.571495	0.399279	0.497842	0.639293	0.479007	0.557446	0.497913	0.432159	0.383912	0.484768	0.411982	0.490904	0.553322	0.501965	0.433326
cg17163168	1	3600735	OpenSea		TP73	Body	0.560818	0.412196	0.550594	39.7644	0.000136293	1.36	0.569575	0.534355	0.562387	0.623522	0.550211	0.623522	0.544254	0.542513	0.70412	0.520771	0.659875	0.534355	0.565933	0.444153	0.550216	0.488433	0.515717	0.400446	0.440187	0.343785	0.516197	0.428324	0.434572	0.456902	0.383977	0.402797	0.374207	0.402797	0.41549	0.390466	0.390466	0.489165	0.396592	0.340955
cg26055950	1	3600852	OpenSea		TP73	Body	0.670557	0.548519	0.664455	25.8185	0.00172401	1.22	0.726739	0.603591	0.676852	0.70447	0.667146	0.735246	0.677392	0.578152	0.75215	0.643864	0.743334	0.640529	0.644233	0.634291	0.663555	0.624209	0.683707	0.533789	0.566276	0.466655	0.701111	0.599337	0.620183	0.62058	0.534355	0.599337	0.466655	0.550216	0.515454	0.481591	0.460042	0.663474	0.507243	0.438527
cg17471939	1	3600879	OpenSea		TP73	Body	0.62319	0.498167	0.611624	15.8275	0.0142951	1.25	0.683707	0.610841	0.636966	0.693064	0.668005	0.723242	0.621155	0.526656	0.713658	0.509304	0.69762	0.600272	0.648024	0.514491	0.58561	0.550295	0.611322	0.481591	0.524064	0.425896	0.63386	0.557998	0.497657	0.592016	0.488433	0.557998	0.423165	0.48409	0.45196	0.424529	0.381628	0.663873	0.492292	0.387787
cg26105278	1	3624054	S_Shore	chr1:3623318-3623521	TP73;TP73;TP73;TP73	Body	0.352362	0.24288	0.349672	86.9729	3.73e-07	1.45	0.362604	0.358444	0.356645	0.3656	0.370322	0.357007	0.344064	0.426954	0.358567	0.351194	0.380569	0.332646	0.384566	0.313465	0.307766	0.31188	0.307858	0.215196	0.313522	0.23512	0.284891	0.25819	0.272308	0.257388	0.256377	0.239539	0.222338	0.219344	0.248681	0.228881	0.231331	0.270137	0.184503	0.191207
cg14159342	1	3624292	S_Shore	chr1:3623318-3623521	TP73;TP73;TP73;TP73	Body	0.485893	0.307151	0.481705	63.1597	4.77e-06	1.58	0.459465	0.464791	0.427291	0.442246	0.48533	0.497249	0.460738	0.717924	0.477084	0.528099	0.522556	0.524606	0.487075	0.483153	0.458769	0.404124	0.419689	0.268422	0.413949	0.353254	0.370153	0.327653	0.365958	0.29973	0.263703	0.300901	0.310369	0.332978	0.331052	0.296986	0.230436	0.296144	0.20627	0.253614
cg08764037	1	3634867	Island	chr1:3634633-3635101	TP73;TP73;TP73;TP73	Body	0.431703	0.342035	0.423091	35.0562	0.000299237	1.26	0.422706	0.433841	0.402233	0.431077	0.395939	0.444515	0.427083	0.44162	0.468736	0.46405	0.417987	0.388307	0.456925	0.4215	0.460697	0.424543	0.437184	0.358073	0.332734	0.275952	0.355011	0.39901	0.335443	0.382526	0.319183	0.324119	0.347723	0.308838	0.368881	0.325812	0.393311	0.386363	0.30415	0.297471
cg06376715	1	3634918	Island	chr1:3634633-3635101	TP73;TP73;TP73;TP73	Body	0.554341	0.457018	0.546989	53.3566	1.75e-05	1.21	0.533361	0.59118	0.540217	0.526423	0.507125	0.538481	0.545642	0.56162	0.56111	0.6052	0.549845	0.560501	0.552201	0.51828	0.590925	0.584449	0.557241	0.457205	0.427655	0.425849	0.443598	0.474457	0.439229	0.501755	0.424534	0.436323	0.50737	0.446734	0.438626	0.459283	0.497902	0.486409	0.42833	0.47404
cg23666378	1	3663164	Island	chr1:3662963-3664085	KIAA0495;KIAA0495	5'UTR	0.353539	0.287156	0.346641	16.6823	0.0118162	1.23	0.327505	0.360127	0.308736	0.326727	0.352537	0.356272	0.348629	0.331685	0.344923	0.372542	0.37664	0.365829	0.345587	0.349066	0.399083	0.363965	0.380309	0.303269	0.336219	0.292066	0.289124	0.316139	0.322773	0.346105	0.252619	0.308032	0.315417	0.285175	0.288013	0.185621	0.171439	0.316139	0.28272	0.270786
cg07997596	1	3685319	N_Shelf	chr1:3688553-3689684	CCDC27	Body	0.288647	0.219751	0.285485	11.0739	0.0427417	1.31	0.378276	0.271287	0.367826	0.345819	0.328489	0.261798	0.297227	0.341668	0.336101	0.256312	0.286514	0.15507	0.325091	0.230469	0.218998	0.251885	0.254172	0.177944	0.227224	0.187074	0.273738	0.279962	0.304249	0.257592	0.270638	0.184294	0.186922	0.129749	0.222919	0.131427	0.223896	0.283744	0.24232	0.152074
cg07586042	1	3692495	S_Shelf	chr1:3688553-3689684	LOC388588	3'UTR	0.397288	0.322909	0.397276	30.4699	0.000692987	1.23	0.41426	0.432095	0.387141	0.382126	0.42059	0.384958	0.386602	0.436856	0.389869	0.397313	0.376275	0.387502	0.443024	0.370064	0.42226	0.376407	0.346559	0.285667	0.359999	0.302832	0.339333	0.363238	0.370483	0.313983	0.363983	0.323691	0.261478	0.253802	0.308964	0.340822	0.342876	0.408265	0.33695	0.213089
cg12594933	1	3806817	N_Shore	chr1:3808490-3809236	C1orf174	Body	0.365491	0.490094	0.380533	23.4608	0.0027689	-1.34	0.371148	0.359641	0.453629	0.425374	0.398128	0.303683	0.366656	0.467447	0.354971	0.290143	0.423171	0.267032	0.370951	0.352521	0.303585	0.32225	0.383026	0.507642	0.46882	0.467257	0.481457	0.496288	0.53508	0.505317	0.589977	0.433398	0.4259	0.474936	0.512647	0.455047	0.525205	0.46269	0.481625	0.508314
cg15205435	1	6187920	Island	chr1:6187743-6188235	CHD5	Body	0.297075	0.228636	0.297741	11.2416	0.0411585	1.3	0.33283	0.323619	0.266286	0.254693	0.274005	0.25614	0.304417	0.316503	0.178805	0.298274	0.339113	0.138379	0.342151	0.348637	0.367536	0.353801	0.355085	0.244733	0.21773	0.197299	0.199436	0.204869	0.181352	0.171187	0.249782	0.147627	0.19844	0.259472	0.342151	0.27399	0.271449	0.179939	0.201837	0.345522
cg12135344	1	6188120	Island	chr1:6187743-6188235	CHD5	Body	0.360511	0.214561	0.35645	25.2448	0.00193089	1.68	0.324217	0.436956	0.353129	0.264857	0.37521	0.385007	0.353563	0.425454	0.149502	0.327736	0.411396	0.302338	0.432239	0.347756	0.435174	0.42755	0.376602	0.180476	0.168832	0.122368	0.157557	0.225944	0.145868	0.137898	0.149461	0.127784	0.306275	0.217031	0.41021	0.200961	0.323807	0.153617	0.261342	0.358103
cg14566624	1	6321582	S_Shore	chr1:6320137-6320942	GPR153	TSS1500	0.303334	0.24951	0.300801	16.6973	0.0117738	1.22	0.40262	0.280143	0.305211	0.304512	0.330918	0.310082	0.308224	0.2872	0.360962	0.260435	0.299051	0.244883	0.32993	0.334214	0.272272	0.265282	0.260739	0.211474	0.257546	0.259197	0.308637	0.279547	0.271356	0.297178	0.257536	0.273823	0.218514	0.228088	0.227133	0.215816	0.218839	0.252567	0.259989	0.20443
cg05045598	1	6418521	OpenSea		ACOT7;ACOT7;ACOT7;ACOT7	Body	0.331585	0.452526	0.341884	39.0165	0.000153141	-1.36	0.411657	0.334286	0.265653	0.335791	0.375539	0.349357	0.334784	0.413452	0.319297	0.318848	0.38436	0.178909	0.360653	0.366136	0.298145	0.287036	0.303039	0.446502	0.469099	0.452036	0.456841	0.460407	0.454595	0.477611	0.468509	0.455155	0.452218	0.43913	0.437746	0.466901	0.448249	0.451439	0.437431	0.419073
cg00158227	1	6514781	Island	chr1:6514108-6516325	ESPN	Body	0.284766	0.236112	0.284006	19.8602	0.00591902	1.21	0.279525	0.268396	0.271992	0.294008	0.309894	0.280342	0.289292	0.281033	0.311329	0.324629	0.239669	0.29509	0.287804	0.298272	0.264777	0.262855	0.282109	0.24061	0.213575	0.189872	0.212634	0.249923	0.226058	0.250875	0.238529	0.222194	0.22989	0.324841	0.222124	0.331666	0.190633	0.23642	0.198724	0.235343
cg12143651	1	6515748	Island	chr1:6514108-6516325	ESPN	Body	0.334227	0.26009	0.3291	12.6042	0.02996	1.29	0.382565	0.341753	0.282006	0.346095	0.37415	0.295753	0.335716	0.353109	0.318093	0.381924	0.295201	0.366231	0.342946	0.376878	0.307373	0.263935	0.318137	0.181245	0.339255	0.19195	0.214404	0.271786	0.212515	0.387402	0.248883	0.206932	0.238077	0.371403	0.244765	0.386059	0.219509	0.209701	0.241881	0.255761
cg05462761	1	6545157	Island	chr1:6545143-6545559	PLEKHG5;PLEKHG5;PLEKHG5;PLEKHG5;PLEKHG5	5'UTR	0.239902	0.19623	0.238636	16.0103	0.0138106	1.22	0.173829	0.262075	0.226995	0.288037	0.286774	0.233152	0.233882	0.252796	0.265592	0.202412	0.229382	0.215908	0.263714	0.180889	0.250043	0.223649	0.289202	0.182476	0.175004	0.183999	0.217236	0.242548	0.216689	0.202172	0.159354	0.206177	0.218993	0.181186	0.14559	0.173363	0.186868	0.222094	0.202343	0.219819
cg21453303	1	6556848	N_Shore	chr1:6557561-6557872	PLEKHG5;PLEKHG5	Body	0.247119	0.191465	0.245124	13.5485	0.0240509	1.29	0.306674	0.262808	0.232446	0.284497	0.281633	0.230849	0.236807	0.290852	0.300401	0.198694	0.315221	0.171552	0.297128	0.187249	0.19498	0.184301	0.224924	0.151658	0.23442	0.176728	0.257235	0.218115	0.209589	0.209334	0.205336	0.200394	0.166379	0.148569	0.156404	0.168721	0.185581	0.229875	0.19964	0.136931
cg19237113	1	6803800	OpenSea				0.161387	0.119417	0.16151	12.1539	0.0333158	1.35	0.256488	0.180833	0.16525	0.180609	0.189761	0.155631	0.159973	0.19421	0.169413	0.115673	0.175419	0.0940102	0.212107	0.138841	0.117851	0.116218	0.121286	0.092325	0.128334	0.0949598	0.135665	0.167983	0.13329	0.124202	0.156012	0.110476	0.0948456	0.0874224	0.11997	0.106394	0.0905206	0.160802	0.147569	0.0793157
cg10557683	1	7023625	S_Shore	chr1:7022001-7022308	CAMTA1	Body	0.0921453	0.0718165	0.092761	19.3192	0.00666024	1.28	0.114547	0.094121	0.0732317	0.0694704	0.106615	0.114749	0.0910265	0.0882342	0.113369	0.0884749	0.094169	0.0717368	0.0971859	0.0845982	0.097389	0.0838233	0.0837294	0.0658353	0.0917537	0.0666352	0.0812093	0.0811977	0.0758077	0.0760588	0.0569585	0.09126	0.0852951	0.0798025	0.0533125	0.0745505	0.0458199	0.0627462	0.0753922	0.0572455
cg05380455	1	7081265	OpenSea		CAMTA1	Body	0.632517	0.517389	0.638744	32.4405	0.000479478	1.22	0.608177	0.617657	0.634763	0.710647	0.701271	0.629108	0.61399	0.7983	0.699753	0.591036	0.682961	0.607086	0.68541	0.52566	0.521719	0.55125	0.574003	0.480503	0.589062	0.47184	0.531714	0.460832	0.537807	0.505723	0.55427	0.486124	0.524975	0.467049	0.596143	0.507645	0.574709	0.530094	0.524264	0.452851
cg12097989	1	7311176	OpenSea		CAMTA1	Body	0.623085	0.480115	0.617115	73.5181	1.53e-06	1.3	0.66813	0.589207	0.668369	0.630206	0.637505	0.630066	0.635408	0.551404	0.659213	0.582835	0.617927	0.638543	0.598233	0.59675	0.583844	0.66725	0.63756	0.392588	0.42852	0.445687	0.528206	0.473548	0.535912	0.512064	0.439848	0.477939	0.476427	0.48514	0.46085	0.492281	0.575728	0.523239	0.531039	0.382936
cg14153654	1	8001027	N_Shore	chr1:8002408-8002699	TNFRSF9	TSS200	0.556644	0.449983	0.557276	18.6581	0.00766154	1.24	0.513539	0.660078	0.578097	0.612321	0.676474	0.623065	0.533422	0.508323	0.574123	0.43215	0.609686	0.653402	0.590517	0.447922	0.532595	0.463058	0.454171	0.501903	0.46331	0.48734	0.571356	0.49371	0.451142	0.307782	0.565106	0.4203	0.374268	0.491081	0.436769	0.430199	0.421156	0.427283	0.422749	0.384252
cg18025409	1	8001046	N_Shore	chr1:8002408-8002699	TNFRSF9	TSS200	0.458843	0.347905	0.44459	10.8428	0.0451174	1.32	0.372705	0.498481	0.56497	0.507317	0.506265	0.64715	0.440033	0.525126	0.518851	0.351065	0.404162	0.53491	0.457719	0.330473	0.46076	0.328435	0.351915	0.370861	0.321791	0.295987	0.39366	0.421872	0.370826	0.223173	0.339269	0.303773	0.297023	0.388936	0.354661	0.372411	0.367578	0.346408	0.372283	0.373875
cg18376288	1	8181555	OpenSea				0.40659	0.299443	0.414317	15.5216	0.0153417	1.36	0.507439	0.387652	0.447026	0.326129	0.521593	0.324095	0.38359	0.647365	0.534989	0.314752	0.398171	0.311262	0.491174	0.337634	0.305526	0.328593	0.345048	0.231032	0.273592	0.254018	0.282942	0.329137	0.344695	0.348417	0.388833	0.289812	0.287389	0.237633	0.262784	0.280845	0.248158	0.433819	0.370716	0.226704
cg00120948	1	8484417	S_Shore	chr1:8483389-8484339	RERE;RERE;RERE	TSS1500	0.136091	0.164733	0.134793	14.0851	0.0213282	-1.21	0.107363	0.158512	0.135788	0.1371	0.139621	0.16036	0.128823	0.112884	0.152248	0.127554	0.128563	0.183717	0.154188	0.102278	0.135206	0.129977	0.119367	0.142197	0.141494	0.145262	0.153014	0.183322	0.206197	0.132779	0.178328	0.143539	0.194585	0.16665	0.152391	0.147264	0.17907	0.203622	0.14081	0.189942
cg21268984	1	8720599	OpenSea		RERE;RERE	5'UTR	0.563561	0.451892	0.557467	14.4251	0.0197168	1.25	0.662721	0.550987	0.552688	0.564178	0.578817	0.570181	0.573276	0.646769	0.581816	0.556833	0.580765	0.419134	0.547619	0.570968	0.520684	0.521355	0.581741	0.349462	0.411556	0.323893	0.467106	0.57801	0.5833	0.544729	0.504434	0.446359	0.390589	0.291936	0.401828	0.431314	0.514268	0.610712	0.520378	0.312295
cg24352878	1	8772712	OpenSea		RERE;RERE	5'UTR	0.318418	0.245968	0.324084	14.5594	0.0191094	1.29	0.406768	0.373439	0.232363	0.262619	0.250639	0.32881	0.320912	0.25564	0.262515	0.355147	0.388053	0.20663	0.408225	0.33943	0.309482	0.367602	0.344828	0.196232	0.255443	0.270003	0.29842	0.282678	0.287859	0.29574	0.260028	0.251135	0.193256	0.13857	0.263325	0.251955	0.268596	0.275483	0.261987	0.130745
cg03605773	1	9488706	N_Shore	chr1:9488937-9489249			0.337458	0.267832	0.33672	43.8798	6.93e-05	1.26	0.336308	0.350091	0.321244	0.387332	0.338356	0.362644	0.330711	0.370702	0.409077	0.30836	0.310652	0.283941	0.385967	0.307311	0.319246	0.305688	0.309154	0.265067	0.291708	0.276826	0.253458	0.282487	0.310471	0.31545	0.231763	0.245743	0.274048	0.25989	0.272135	0.275496	0.235656	0.272882	0.234884	0.255172
cg01415937	1	10134620	OpenSea		UBE4B;UBE4B	Body	0.0692086	0.0986444	0.0704666	11.7119	0.0368262	-1.43	0.0549703	0.0542966	0.114333	0.101173	0.0768624	0.0546377	0.0710221	0.109232	0.0681664	0.0564343	0.0795395	0.0474306	0.0646373	0.0574529	0.0430234	0.0551503	0.0681846	0.079831	0.0947305	0.0858974	0.109007	0.105503	0.104921	0.11045	0.171784	0.0653611	0.081677	0.0669469	0.0788336	0.0867079	0.110056	0.112881	0.130554	0.0818147
cg25310676	1	10575953	OpenSea		PEX14	Body	0.2002	0.133995	0.196659	11.6511	0.0373266	1.49	0.323207	0.249493	0.0976703	0.184193	0.207161	0.159072	0.19666	0.134304	0.227054	0.187041	0.240554	0.0767215	0.299131	0.20223	0.209545	0.199691	0.209678	0.111634	0.139875	0.117348	0.171706	0.144226	0.14537	0.22249	0.0936899	0.158812	0.137222	0.0735562	0.10473	0.10376	0.101259	0.193479	0.168406	0.0903462
cg16101008	1	10698719	Island	chr1:10698299-10698910	CASZ1	3'UTR	0.223156	0.156704	0.221011	13.1144	0.026648	1.42	0.241332	0.278833	0.157144	0.14748	0.218793	0.127833	0.22357	0.253409	0.156583	0.164843	0.193455	0.189538	0.203468	0.351685	0.282664	0.28501	0.318014	0.152491	0.198525	0.176825	0.126083	0.130294	0.128526	0.145671	0.140025	0.138711	0.203019	0.162701	0.157958	0.250624	0.138822	0.139338	0.127604	0.146746
cg07159230	1	10731250	OpenSea		CASZ1;CASZ1	Body	0.347404	0.271796	0.343229	11.0967	0.0424985	1.28	0.473236	0.345397	0.355484	0.389091	0.415464	0.29979	0.361794	0.265919	0.407872	0.312425	0.406183	0.190341	0.378164	0.328663	0.294052	0.332894	0.349095	0.219061	0.194428	0.214574	0.289054	0.359122	0.298253	0.308808	0.314824	0.30873	0.241444	0.174677	0.256426	0.270831	0.260457	0.361729	0.343207	0.204899
cg20453412	1	11020943	OpenSea		C1orf127;C1orf127	Body	0.359216	0.293303	0.357423	13.1413	0.0264848	1.22	0.429593	0.362375	0.358688	0.349365	0.392761	0.381472	0.352956	0.407752	0.422273	0.324126	0.398673	0.264767	0.427479	0.341867	0.293792	0.286943	0.311788	0.238814	0.35214	0.293071	0.340323	0.34223	0.360365	0.32901	0.287333	0.314798	0.240394	0.239632	0.286432	0.213407	0.270441	0.362356	0.308328	0.207073
cg14853169	1	11113080	OpenSea				0.630744	0.505115	0.622758	58.0318	9.4e-06	1.25	0.68318	0.623963	0.713502	0.663474	0.57429	0.606004	0.642084	0.630891	0.640032	0.647193	0.609539	0.529785	0.627288	0.62058	0.640315	0.653551	0.616981	0.502459	0.484416	0.493638	0.565933	0.542513	0.515717	0.554187	0.546475	0.56248	0.455176	0.445757	0.488433	0.472077	0.483317	0.511597	0.511597	0.451191
cg03005851	1	11113287	OpenSea				0.530801	0.422399	0.527508	63.6642	4.48e-06	1.26	0.539016	0.550564	0.523547	0.526125	0.559264	0.499813	0.532141	0.563358	0.535086	0.572337	0.490886	0.451185	0.54679	0.512099	0.564348	0.534117	0.522947	0.389002	0.436514	0.423874	0.493638	0.45304	0.435119	0.43453	0.49375	0.450309	0.370734	0.351097	0.414444	0.375201	0.430571	0.418305	0.45699	0.353658
cg15449870	1	11795985	Island	chr1:11795975-11796263	AGTRAP;AGTRAP;AGTRAP;AGTRAP;AGTRAP	TSS200	0.31692	0.411955	0.316265	16.9629	0.0110922	-1.3	0.283281	0.194608	0.413068	0.428496	0.2793	0.214513	0.338173	0.413309	0.298787	0.290112	0.329414	0.219822	0.23248	0.331614	0.317497	0.349534	0.453634	0.479224	0.329487	0.383257	0.381155	0.449371	0.458442	0.341151	0.422636	0.4157	0.44408	0.322359	0.469552	0.31501	0.451897	0.450283	0.42011	0.46952
cg22877366	1	12107668	OpenSea				0.27793	0.443658	0.289026	37.8127	0.000185901	-1.6	0.296563	0.206701	0.336445	0.311027	0.414772	0.347667	0.285857	0.258813	0.367846	0.208902	0.351832	0.297097	0.255486	0.24708	0.128473	0.246003	0.16425	0.441449	0.468327	0.504976	0.473349	0.403052	0.451319	0.392416	0.433244	0.445995	0.376078	0.549577	0.341765	0.528644	0.458301	0.429549	0.440936	0.403203
cg25382900	1	12148326	OpenSea		TNFRSF8	Body	0.252112	0.413272	0.270279	24.3717	0.00229987	-1.64	0.355138	0.240909	0.352502	0.303769	0.272181	0.225246	0.259613	0.192874	0.319501	0.187638	0.19525	0.315493	0.280708	0.281708	0.145039	0.212459	0.145879	0.288459	0.455132	0.484535	0.441123	0.415563	0.461639	0.377533	0.535366	0.41304	0.399502	0.474014	0.296417	0.359293	0.403058	0.417888	0.42488	0.378181
cg05654304	1	12538678	OpenSea		VPS13D;VPS13D	Body	0.218291	0.153567	0.223691	16.7905	0.0115246	1.42	0.356065	0.242116	0.193691	0.228326	0.270472	0.173323	0.218559	0.188504	0.235321	0.183992	0.264648	0.137519	0.288847	0.210274	0.168407	0.176606	0.174281	0.0998197	0.191848	0.155087	0.179228	0.151714	0.129288	0.182419	0.198901	0.181401	0.127864	0.10847	0.127387	0.152056	0.130477	0.232278	0.176293	0.0861055
cg04402828	1	15208649	OpenSea		KIAA1026;KIAA1026	Body	0.435497	0.343933	0.443145	20.4454	0.00522881	1.27	0.55116	0.41902	0.434748	0.500602	0.461867	0.432257	0.427333	0.593353	0.488592	0.354287	0.452031	0.379027	0.432213	0.362312	0.365877	0.355684	0.39308	0.333071	0.341003	0.293619	0.409637	0.423976	0.357029	0.368443	0.37676	0.320731	0.327658	0.263754	0.31877	0.303071	0.392892	0.40705	0.36832	0.241076
cg00809863	1	15251881	S_Shore	chr1:15250373-15251545	KIAA1026;KIAA1026;KIAA1026	Body	0.233851	0.182	0.233835	23.0968	0.00297075	1.28	0.247842	0.287566	0.23549	0.246781	0.300517	0.260536	0.230971	0.208728	0.239039	0.199925	0.201961	0.226972	0.274231	0.20242	0.227261	0.209594	0.175634	0.137977	0.202886	0.18038	0.243885	0.183113	0.182796	0.18753	0.2129	0.158082	0.168289	0.180907	0.128576	0.204207	0.159362	0.214929	0.192624	0.155557
cg16552271	1	15392907	OpenSea		KIAA1026;KIAA1026;KIAA1026;KIAA1026;KIAA1026	3'UTR	0.380087	0.286378	0.374171	12.9663	0.0276248	1.33	0.458258	0.398902	0.347937	0.325242	0.462945	0.517086	0.364068	0.323627	0.464832	0.362991	0.4645	0.403478	0.458764	0.311226	0.306686	0.286196	0.204734	0.269799	0.279683	0.375881	0.359334	0.224988	0.353335	0.293116	0.208393	0.270792	0.267258	0.328543	0.284364	0.304319	0.247914	0.303736	0.28679	0.210186
cg24038105	1	15679299	OpenSea		FHAD1	Body	0.2859	0.395991	0.297655	21.5698	0.00410665	-1.39	0.352276	0.285078	0.411937	0.367471	0.281183	0.262548	0.295465	0.272743	0.322141	0.196575	0.289623	0.185992	0.327786	0.258966	0.222285	0.276034	0.252197	0.381586	0.395793	0.376678	0.399877	0.397818	0.44303	0.406388	0.488405	0.343463	0.357911	0.331503	0.379926	0.349627	0.43501	0.433246	0.419342	0.392248
cg13551783	1	15773099	OpenSea		CTRC	3'UTR	0.44262	0.585913	0.450422	91.6564	2.24e-07	-1.32	0.504572	0.385396	0.449297	0.460351	0.450387	0.415047	0.456436	0.437071	0.497258	0.439176	0.443079	0.360635	0.468203	0.481269	0.368535	0.447065	0.460764	0.58834	0.579929	0.596464	0.557318	0.602356	0.565264	0.629139	0.590815	0.596138	0.614535	0.544923	0.589785	0.584088	0.595077	0.604809	0.569508	0.552038
cg22711082	1	16396781	N_Shelf	chr1:16399648-16400072	FAM131C	Body	0.240561	0.399415	0.235516	66.4522	3.2e-06	-1.66	0.265914	0.251009	0.272163	0.28937	0.319545	0.27848	0.243296	0.220829	0.276054	0.181404	0.312409	0.195774	0.246279	0.19254	0.154233	0.211264	0.17898	0.289003	0.50167	0.439498	0.429885	0.42944	0.443634	0.408093	0.516974	0.391707	0.29433	0.387735	0.332366	0.362685	0.350806	0.44918	0.396133	0.366908
cg10432422	1	17475819	Island	chr1:17475702-17476075			0.339707	0.274569	0.338908	20.7458	0.00490607	1.24	0.314551	0.377745	0.359495	0.338431	0.234912	0.339052	0.326467	0.354319	0.356587	0.265096	0.330058	0.381674	0.343518	0.323493	0.36644	0.382363	0.380814	0.310841	0.290232	0.263926	0.261509	0.28969	0.32038	0.285714	0.208287	0.283584	0.317642	0.280218	0.30903	0.199615	0.182991	0.299502	0.305701	0.258817
cg26232308	1	18201537	OpenSea				0.429482	0.336882	0.436202	21.253	0.00439881	1.27	0.492099	0.430959	0.364061	0.436467	0.457003	0.510764	0.403903	0.433099	0.531219	0.382539	0.524941	0.446126	0.500527	0.356136	0.395297	0.287037	0.349023	0.268344	0.428631	0.305546	0.41923	0.333118	0.342893	0.345821	0.321919	0.310594	0.334749	0.304276	0.317228	0.325293	0.329474	0.449158	0.337796	0.252929
cg22867719	1	19276236	OpenSea		IFFO2	Body	0.564133	0.452925	0.579164	13.1023	0.0267261	1.25	0.651709	0.607452	0.625127	0.620203	0.625825	0.629549	0.568694	0.672957	0.464939	0.410581	0.582344	0.45664	0.705672	0.532351	0.413314	0.519269	0.503635	0.355197	0.513529	0.529319	0.543585	0.491546	0.459773	0.43125	0.674688	0.385364	0.325522	0.341999	0.405082	0.442014	0.475341	0.486444	0.514653	0.324424
cg03884082	1	19971709	Island	chr1:19970255-19971923	NBL1;NBL1	5'UTR	0.145196	0.190496	0.151517	11.6561	0.0372734	-1.31	0.124667	0.128011	0.133256	0.150522	0.141383	0.122031	0.15041	0.164472	0.151567	0.152028	0.115256	0.136777	0.103956	0.170539	0.164197	0.165127	0.194134	0.189164	0.210548	0.196203	0.180102	0.233698	0.230318	0.170552	0.170209	0.215555	0.225409	0.223875	0.155639	0.140938	0.180044	0.188007	0.131439	0.196738
cg06090867	1	20511782	N_Shore	chr1:20512360-20512797	UBXN10	TSS1500	0.293773	0.391351	0.293681	37.6624	0.000189946	-1.33	0.276086	0.333386	0.29134	0.234884	0.361077	0.352456	0.282075	0.271272	0.269367	0.271344	0.328127	0.334869	0.34008	0.293979	0.296285	0.23885	0.218658	0.376937	0.434415	0.447787	0.407413	0.342731	0.434278	0.373917	0.34545	0.328496	0.344166	0.43089	0.353375	0.50196	0.436687	0.353849	0.337004	0.403604
cg02195657	1	20617283	OpenSea		VWA5B1	TSS200	0.311348	0.239223	0.313624	16.5145	0.0123013	1.3	0.379808	0.335507	0.292848	0.387172	0.309064	0.318231	0.306499	0.26383	0.356312	0.254624	0.365793	0.257553	0.368505	0.274034	0.280417	0.201898	0.340817	0.217924	0.325828	0.224681	0.327429	0.265696	0.276894	0.279536	0.245323	0.214396	0.173981	0.190084	0.198304	0.224797	0.160791	0.304069	0.276709	0.160356
cg05805297	1	20617329	OpenSea		VWA5B1	TSS200	0.369183	0.294824	0.366748	25.3545	0.00189023	1.25	0.408971	0.38772	0.342579	0.412081	0.351587	0.38426	0.361058	0.3498	0.419498	0.293967	0.386511	0.332857	0.414732	0.36188	0.374414	0.296176	0.398018	0.304593	0.344509	0.259836	0.350602	0.334135	0.311257	0.315197	0.294511	0.308692	0.254252	0.238501	0.278358	0.279981	0.259178	0.365322	0.310513	0.202561
cg25745746	1	20617452	OpenSea		VWA5B1;VWA5B1	5'UTR	0.54156	0.448262	0.540373	43.4503	7.47e-05	1.21	0.544925	0.57024	0.497633	0.583899	0.521712	0.536816	0.530838	0.45422	0.590558	0.514388	0.582031	0.557226	0.58122	0.51282	0.562652	0.491413	0.573933	0.449117	0.516873	0.483743	0.518747	0.445139	0.470416	0.434214	0.464244	0.455593	0.397073	0.430625	0.392645	0.450886	0.403294	0.46547	0.477725	0.364652
cg06897478	1	20799799	OpenSea				0.225199	0.172125	0.230638	13.6767	0.0233702	1.31	0.274709	0.274717	0.196904	0.221225	0.261064	0.22396	0.198782	0.259634	0.252864	0.168969	0.267984	0.269337	0.31515	0.170919	0.200871	0.125995	0.145293	0.122646	0.207221	0.162442	0.251969	0.207271	0.206432	0.192875	0.15378	0.150781	0.16564	0.177293	0.124416	0.144842	0.170306	0.206374	0.156404	0.125439
cg12446953	1	20960867	S_Shore	chr1:20960045-20960551	PINK1	Body	0.130676	0.102752	0.136821	11.5883	0.0379042	1.27	0.130464	0.135439	0.107082	0.121961	0.141277	0.15101	0.129616	0.139994	0.1284	0.103472	0.131871	0.108629	0.182513	0.162331	0.0984774	0.122506	0.126442	0.0611521	0.120835	0.0619344	0.119935	0.119727	0.116965	0.123229	0.10495	0.140801	0.0999211	0.0819682	0.0634424	0.110625	0.127979	0.119142	0.0818101	0.0923763
cg19165640	1	21661813	OpenSea		ECE1	Body	0.325898	0.227719	0.32167	21.5033	0.00416242	1.43	0.481023	0.314532	0.277975	0.291294	0.345862	0.281947	0.334402	0.299824	0.378518	0.345142	0.36299	0.161564	0.366096	0.351943	0.312729	0.359499	0.274931	0.164893	0.256075	0.260524	0.277812	0.279497	0.220168	0.289402	0.191459	0.270143	0.199068	0.168705	0.193861	0.160435	0.204017	0.309985	0.256006	0.169174
cg07798347	1	21917570	OpenSea				0.477547	0.3322	0.482113	64.2003	4.19e-06	1.44	0.523541	0.41246	0.474424	0.503465	0.453603	0.463998	0.4783	0.649663	0.490002	0.472344	0.45908	0.432223	0.480548	0.461345	0.411326	0.46761	0.484367	0.290622	0.378186	0.321717	0.388274	0.378002	0.368373	0.392069	0.318873	0.287695	0.285663	0.264153	0.290813	0.306909	0.384886	0.36877	0.395584	0.226803
cg26112909	1	22150263	S_Shore	chr1:22149683-22149897	LDLRAD2;HSPG2	3'UTR	0.287647	0.225638	0.285151	11.1244	0.0422409	1.27	0.349769	0.279563	0.272493	0.274831	0.28872	0.267999	0.294535	0.468322	0.206636	0.319247	0.278081	0.146919	0.296542	0.251737	0.268588	0.285618	0.3404	0.228506	0.214634	0.201759	0.255248	0.278464	0.217364	0.247989	0.224889	0.307849	0.188694	0.21069	0.227181	0.21087	0.217832	0.215862	0.209138	0.178883
cg11505417	1	22966051	OpenSea		C1QA	3'UTR	0.088528	0.0728017	0.0906056	10.4744	0.0491561	1.22	0.0851195	0.0957173	0.080415	0.0944658	0.114174	0.07242	0.0828788	0.127339	0.109531	0.0763383	0.0655668	0.0817762	0.107334	0.0814921	0.0889219	0.0719346	0.0695507	0.0656054	0.0642859	0.071852	0.0833222	0.0710233	0.0932514	0.0707174	0.0639893	0.0769809	0.0957458	0.0771204	0.0801833	0.0524109	0.0519074	0.0783925	0.0842757	0.0565643
cg01718365	1	23345643	N_Shore	chr1:23345814-23346677	KDM1A;KDM1A	TSS1500	0.122972	0.100438	0.122457	20.9341	0.00471452	1.22	0.100188	0.15279	0.141329	0.127736	0.111089	0.12903	0.118228	0.126138	0.111103	0.125702	0.116964	0.132392	0.131947	0.0938945	0.136919	0.129048	0.106034	0.1022	0.0683047	0.0990084	0.102792	0.113687	0.097391	0.10167	0.124492	0.0941739	0.0870227	0.103737	0.0856488	0.110146	0.108815	0.10476	0.100298	0.103299
cg22865831	1	23495514	OpenSea		LUZP1;LUZP1	TSS200	0.0946667	0.0782629	0.0976802	12.2022	0.032961	1.21	0.128849	0.0688502	0.0989418	0.0967182	0.0938058	0.105711	0.097906	0.105221	0.0852225	0.0795481	0.0974359	0.107668	0.0880165	0.115368	0.0778591	0.0761915	0.0860216	0.0551849	0.0775218	0.0779659	0.0869052	0.0953391	0.081544	0.094168	0.0676853	0.0651618	0.0814897	0.0811424	0.0756775	0.076962	0.0885749	0.0844303	0.0771177	0.0635996
cg26530485	1	23496304	OpenSea		LUZP1;LUZP1	TSS1500	0.281436	0.195289	0.288534	17.1025	0.010756	1.44	0.443028	0.291513	0.142812	0.318151	0.334004	0.263077	0.298683	0.239287	0.328356	0.329848	0.249793	0.121491	0.301549	0.288939	0.265587	0.27415	0.294138	0.155533	0.146105	0.19328	0.227757	0.207306	0.162262	0.269	0.254949	0.223355	0.216379	0.135269	0.154399	0.174022	0.180149	0.264888	0.242682	0.112573
cg12757705	1	24645802	N_Shelf	chr1:24648202-24648985	GRHL3	TSS200	0.112767	0.088281	0.116074	16.8054	0.0114859	1.28	0.166179	0.10324	0.0947091	0.107853	0.129409	0.108489	0.113796	0.0875958	0.10446	0.0882707	0.141463	0.10855	0.133009	0.122386	0.100766	0.119677	0.0871881	0.0802034	0.0696443	0.0962431	0.104009	0.10594	0.0810848	0.0844538	0.0930109	0.0925929	0.0746087	0.0766022	0.0888466	0.105364	0.0958666	0.0793953	0.101097	0.0718153
cg15050111	1	24645850	N_Shelf	chr1:24648202-24648985	GRHL3	TSS200	0.151005	0.100875	0.157551	15.3509	0.0159552	1.5	0.285493	0.169529	0.138475	0.135905	0.140033	0.127733	0.150703	0.109215	0.156285	0.0976118	0.190055	0.0973324	0.209938	0.202083	0.127697	0.121542	0.107452	0.0700973	0.113581	0.120663	0.131286	0.0815782	0.0819591	0.106781	0.137244	0.0911669	0.0883861	0.0922572	0.0806421	0.118928	0.0868293	0.12846	0.11198	0.0730291
cg23820945	1	24646022	N_Shelf	chr1:24648202-24648985	GRHL3;GRHL3	5'UTR	0.17482	0.124347	0.176483	13.1893	0.0261736	1.41	0.32546	0.175135	0.123289	0.190273	0.183871	0.17069	0.190356	0.15571	0.142956	0.160159	0.10159	0.128679	0.146277	0.219256	0.218032	0.18163	0.158575	0.0854982	0.146211	0.105116	0.176214	0.111884	0.102807	0.155573	0.12801	0.129978	0.101338	0.0937122	0.10107	0.122528	0.129674	0.175042	0.164289	0.0849474
cg14167629	1	24646046	N_Shelf	chr1:24648202-24648985	GRHL3	1stExon	0.157782	0.110608	0.158827	13.4417	0.0246657	1.43	0.273025	0.198725	0.124021	0.149815	0.186108	0.165088	0.161707	0.102274	0.154771	0.112362	0.146543	0.112975	0.222321	0.208582	0.12762	0.112222	0.124141	0.0708567	0.145422	0.121211	0.133508	0.102307	0.0925569	0.140487	0.123979	0.108118	0.0861002	0.0732119	0.0789343	0.13219	0.108081	0.148147	0.136137	0.0790978
cg08936898	1	24741850	N_Shore	chr1:24742671-24743039	NIPAL3	TSS1500	0.23864	0.19584	0.23734	15.6686	0.0148377	1.22	0.268392	0.245953	0.213863	0.263951	0.272878	0.216219	0.23172	0.250482	0.25418	0.189701	0.232171	0.258484	0.238867	0.229752	0.259534	0.214489	0.216237	0.22592	0.151761	0.160532	0.22435	0.230331	0.208932	0.181177	0.134084	0.222139	0.184743	0.184448	0.17143	0.248468	0.245853	0.228905	0.157718	0.168488
cg17973115	1	25333445	OpenSea				0.512049	0.403843	0.504697	11.176	0.0417666	1.27	0.676106	0.548499	0.59805	0.573582	0.577652	0.423954	0.552513	0.462473	0.523498	0.530908	0.430548	0.257335	0.517584	0.503479	0.439774	0.502725	0.586159	0.311355	0.355028	0.363684	0.433668	0.522156	0.460565	0.495649	0.465085	0.369713	0.396347	0.22243	0.407654	0.342977	0.398911	0.529254	0.45821	0.33264
cg09796501	1	26233435	Island	chr1:26231950-26233624	STMN1;STMN1;STMN1;STMN1	TSS1500	0.275166	0.226583	0.278213	10.8773	0.0447728	1.21	0.340448	0.299092	0.240733	0.309139	0.301468	0.281052	0.271389	0.316937	0.292152	0.250911	0.304909	0.253756	0.324494	0.258773	0.172596	0.216006	0.24397	0.192027	0.287524	0.211873	0.295435	0.257341	0.260062	0.229648	0.26518	0.193366	0.16054	0.1524	0.224096	0.270789	0.261041	0.244906	0.198243	0.147433
cg22436229	1	26437241	N_Shore	chr1:26437319-26438917	PDIK1L;PDIK1L;PDIK1L	TSS1500	0.258289	0.197942	0.259126	29.3494	0.000854662	1.3	0.354648	0.248798	0.257894	0.281269	0.270294	0.254824	0.257239	0.325124	0.271559	0.215276	0.25659	0.198534	0.280537	0.238741	0.237372	0.215497	0.226709	0.174002	0.208688	0.19493	0.203273	0.212992	0.239515	0.225651	0.233447	0.206012	0.187573	0.174932	0.179408	0.141625	0.182006	0.218931	0.207525	0.174511
cg24468934	1	26880767	OpenSea		MIR1976;RPS6KA1;RPS6KA1	TSS1500	0.443616	0.545824	0.454312	13.7671	0.0229218	-1.23	0.458225	0.411543	0.56454	0.505735	0.411646	0.381594	0.449313	0.607093	0.4526	0.344967	0.438697	0.280337	0.441586	0.439853	0.416493	0.431415	0.505843	0.574644	0.490766	0.474629	0.494032	0.566731	0.607088	0.600196	0.601962	0.519467	0.484407	0.470769	0.5723	0.515586	0.607964	0.569348	0.543331	0.585789
cg22042546	1	27050491	OpenSea		ARID1A;ARID1A	Body	0.382916	0.289253	0.395555	16.249	0.0130546	1.32	0.546463	0.355521	0.242009	0.468819	0.454707	0.294825	0.394929	0.432091	0.389738	0.450821	0.344943	0.253264	0.434982	0.352853	0.349747	0.399554	0.34431	0.213167	0.319648	0.247093	0.30805	0.305648	0.275992	0.340733	0.210682	0.328106	0.297049	0.240526	0.278624	0.316118	0.275786	0.375762	0.364175	0.220151
cg02107269	1	27248138	Island	chr1:27248048-27248619	NUDC	TSS200	0.0702553	0.0935662	0.0684123	12.2624	0.0324654	-1.33	0.0574773	0.0580432	0.0784874	0.0889936	0.0554074	0.0653397	0.0746516	0.046842	0.105203	0.0641796	0.0489722	0.0727978	0.0477625	0.0780617	0.0682033	0.109438	0.0744799	0.109559	0.13166	0.0663484	0.0727978	0.0925105	0.132616	0.117208	0.0727376	0.0822519	0.0787894	0.0905871	0.0746759	0.069025	0.125332	0.0840671	0.104817	0.085641
cg10504885	1	27358363	OpenSea				0.387222	0.308389	0.384137	15.2862	0.0161936	1.26	0.463302	0.397542	0.394482	0.436815	0.484265	0.348083	0.390879	0.400247	0.439409	0.368972	0.412633	0.280568	0.415972	0.350391	0.327609	0.316354	0.355247	0.240097	0.334884	0.280006	0.350395	0.342844	0.313909	0.341087	0.432968	0.310361	0.286961	0.206127	0.276252	0.250352	0.363173	0.365825	0.316816	0.230549
cg02673986	1	27683912	S_Shore	chr1:27683277-27683590	MAP3K6	Body	0.41251	0.331621	0.414011	47.008	4.3e-05	1.24	0.441901	0.397334	0.398385	0.400773	0.396838	0.385005	0.409277	0.490456	0.394827	0.384038	0.388873	0.431162	0.415091	0.444425	0.402163	0.439945	0.39218	0.352844	0.379582	0.318028	0.384561	0.351046	0.329683	0.291002	0.388865	0.306891	0.322543	0.280505	0.302615	0.237584	0.372016	0.331819	0.342105	0.345871
cg06507987	1	27686768	N_Shore	chr1:27687024-27687743	MAP3K6	Body	0.417973	0.292338	0.414736	108.273	6.23e-08	1.43	0.4098	0.427963	0.424977	0.400738	0.429371	0.407649	0.40141	0.476917	0.43129	0.394473	0.432841	0.471486	0.43209	0.381317	0.418858	0.389256	0.375105	0.255947	0.346334	0.281283	0.351088	0.312473	0.315668	0.283643	0.347253	0.309493	0.263792	0.265597	0.241042	0.289842	0.307583	0.299238	0.260205	0.239271
cg01730970	1	27687074	Island	chr1:27687024-27687743	MAP3K6	Body	0.135131	0.0743219	0.131362	20.8017	0.0048519	1.82	0.0867937	0.0978118	0.102472	0.0977625	0.147234	0.100834	0.119512	0.232519	0.169432	0.183334	0.120858	0.224311	0.0977599	0.103082	0.159413	0.144408	0.109685	0.0618943	0.0898522	0.0477254	0.0886801	0.0761132	0.0815153	0.0571296	0.0695366	0.0977941	0.0720966	0.0630408	0.0746548	0.111012	0.0662623	0.0601462	0.0780348	0.0679854
cg20996351	1	27687232	Island	chr1:27687024-27687743	MAP3K6	Body	0.273272	0.137892	0.264006	67.195	2.89e-06	1.98	0.23665	0.267157	0.274817	0.22768	0.290141	0.220315	0.264359	0.287175	0.291321	0.295251	0.242617	0.33506	0.292266	0.25118	0.286441	0.295976	0.287219	0.157135	0.165926	0.108737	0.134915	0.187689	0.179492	0.176694	0.0889673	0.164836	0.196273	0.131637	0.0762523	0.0850583	0.109784	0.152815	0.136921	0.091024
cg06035600	1	27687454	Island	chr1:27687024-27687743	MAP3K6	Body	0.411379	0.286246	0.408412	62.724	5.06e-06	1.44	0.414472	0.420576	0.378807	0.380661	0.39232	0.348706	0.401668	0.442896	0.42566	0.424313	0.406056	0.437771	0.423151	0.407905	0.420654	0.431785	0.436038	0.270219	0.355867	0.302003	0.240119	0.300116	0.243512	0.301991	0.334392	0.220433	0.30594	0.270077	0.375724	0.292425	0.290837	0.25719	0.360605	0.144732
cg10400390	1	27853797	N_Shore	chr1:27854416-27854963			0.374335	0.292873	0.369444	16.0063	0.013823	1.28	0.425234	0.387554	0.262914	0.335897	0.392368	0.389863	0.383185	0.354872	0.368356	0.412084	0.390198	0.204188	0.408273	0.432816	0.418404	0.402785	0.394707	0.217677	0.326309	0.270869	0.353812	0.327106	0.248011	0.354753	0.260024	0.340309	0.289709	0.247715	0.272773	0.305335	0.314434	0.352115	0.307088	0.190808
cg02771890	1	27854514	Island	chr1:27854416-27854963			0.145396	0.111132	0.141463	15.1846	0.0165736	1.31	0.175833	0.164946	0.124426	0.12187	0.129864	0.118292	0.147813	0.113416	0.171732	0.154841	0.127632	0.0972678	0.152981	0.178171	0.165626	0.164585	0.162436	0.0968098	0.116172	0.0950035	0.109154	0.129217	0.112794	0.111752	0.121712	0.12847	0.113679	0.0912945	0.0991374	0.118094	0.11117	0.125459	0.121313	0.0880067
cg06381964	1	27929092	N_Shore	chr1:27929705-27930866	AHDC1	5'UTR	0.174762	0.120554	0.169608	10.488	0.0490158	1.45	0.247712	0.158622	0.100918	0.131967	0.147278	0.155217	0.186029	0.22026	0.158764	0.26742	0.135456	0.103925	0.140971	0.20879	0.192658	0.218831	0.196129	0.124367	0.0614013	0.114036	0.144747	0.107483	0.109828	0.169718	0.0871421	0.196038	0.0921683	0.0779717	0.150147	0.171688	0.112304	0.1258	0.101265	0.103312
cg13114166	1	28241026	Island	chr1:28240584-28241535	RPA2;RPA2	5'UTR	0.153852	0.19227	0.156016	10.7783	0.0458305	-1.25	0.183587	0.152384	0.154671	0.157503	0.161293	0.136582	0.159165	0.109006	0.123761	0.117022	0.193782	0.117516	0.158165	0.156821	0.169216	0.192877	0.172129	0.207183	0.110952	0.183253	0.229995	0.156875	0.224047	0.233866	0.196243	0.135638	0.176031	0.233584	0.188509	0.213556	0.229954	0.19078	0.155083	0.203042
cg24354652	1	28502908	OpenSea		PTAFR;PTAFR;PTAFR;PTAFR	5'UTR	0.62527	0.516039	0.619305	33.913	0.000367157	1.21	0.708907	0.602543	0.586609	0.637804	0.585568	0.556379	0.639083	0.541637	0.670366	0.692133	0.643834	0.528649	0.589954	0.654673	0.661775	0.659534	0.67014	0.489728	0.520754	0.467045	0.554051	0.577537	0.541264	0.567301	0.544271	0.560374	0.481177	0.427637	0.517007	0.475761	0.5305	0.544045	0.539431	0.434775
cg10776244	1	28916695	N_Shelf	chr1:28919041-28919454			0.563318	0.412066	0.556983	28.3276	0.00104513	1.37	0.714729	0.523908	0.543923	0.546418	0.600907	0.474309	0.570412	0.682377	0.613318	0.56686	0.581833	0.37033	0.596425	0.547484	0.504097	0.567183	0.571897	0.37726	0.394312	0.360952	0.46128	0.491339	0.462551	0.465302	0.447085	0.470387	0.341412	0.246026	0.393374	0.315632	0.387542	0.544063	0.510412	0.336195
cg10387543	1	29102068	Island	chr1:29101790-29102069			0.0865479	0.108808	0.0862047	18.534	0.00786651	-1.26	0.100574	0.0793457	0.0992093	0.0765728	0.0700733	0.0850971	0.0920925	0.100015	0.0759287	0.0817145	0.0638619	0.0910395	0.0781091	0.120991	0.0620894	0.106561	0.0880403	0.110808	0.0962424	0.114976	0.0802436	0.108614	0.114349	0.102076	0.108644	0.122252	0.118169	0.0850261	0.0959931	0.133342	0.11421	0.108917	0.0989759	0.136905
cg13780616	1	29769702	OpenSea				0.312664	0.241721	0.318142	22.8684	0.00312354	1.29	0.398979	0.311377	0.319662	0.335036	0.338096	0.363278	0.312437	0.398456	0.321609	0.266889	0.329668	0.229308	0.342278	0.30051	0.258223	0.238104	0.251378	0.190208	0.257361	0.255204	0.288195	0.262049	0.272558	0.27996	0.290994	0.213512	0.218297	0.205628	0.202722	0.211853	0.225774	0.292429	0.241752	0.200768
cg22610424	1	30559051	OpenSea				0.143998	0.11581	0.143251	10.684	0.046832	1.24	0.201978	0.172902	0.141192	0.193502	0.153862	0.173417	0.14425	0.156947	0.125436	0.0961094	0.159639	0.121028	0.152334	0.11272	0.117169	0.11992	0.105554	0.108483	0.0914113	0.103315	0.128363	0.12779	0.10727	0.0957533	0.125371	0.118011	0.108366	0.124465	0.116647	0.103792	0.152882	0.130729	0.12788	0.0982407
cg25310233	1	31234437	OpenSea				0.49967	0.378146	0.495449	24.4127	0.00228047	1.32	0.594797	0.570137	0.306836	0.517799	0.53998	0.504411	0.496344	0.444403	0.476532	0.55374	0.557952	0.436446	0.585954	0.483344	0.459532	0.476113	0.490076	0.256215	0.436824	0.418443	0.470939	0.424163	0.410169	0.403764	0.262079	0.406808	0.406182	0.449349	0.307214	0.357349	0.351757	0.410059	0.384871	0.272301
cg19316148	1	31846089	OpenSea		FABP3	TSS200	0.119871	0.0826948	0.119112	17.8784	0.00908447	1.45	0.189222	0.114954	0.0990473	0.105122	0.15366	0.126861	0.117458	0.128581	0.144278	0.0813477	0.106665	0.0872668	0.179481	0.108914	0.102	0.0901063	0.102846	0.074582	0.0785066	0.0820491	0.125908	0.0969721	0.0766183	0.0971826	0.0742244	0.0844549	0.0891776	0.0657857	0.0598322	0.0624277	0.0792009	0.11009	0.0805616	0.0682379
cg20318096	1	31846110	OpenSea		FABP3	TSS200	0.141558	0.10202	0.139864	12.8452	0.028403	1.39	0.213658	0.165392	0.123639	0.148865	0.146522	0.15898	0.134906	0.154065	0.172498	0.112626	0.186875	0.0997723	0.172996	0.116762	0.105826	0.0926779	0.100427	0.0885171	0.134701	0.106192	0.161331	0.115139	0.0857678	0.105492	0.112448	0.0829099	0.0880555	0.0782103	0.0762667	0.0665212	0.111687	0.131904	0.109556	0.079643
cg26421646	1	31885741	N_Shore	chr1:31885794-31887010	SERINC2	TSS1500	0.330105	0.270955	0.327635	21.4138	0.00424835	1.22	0.389511	0.347214	0.327902	0.353851	0.321927	0.318866	0.329987	0.319171	0.366055	0.326731	0.359276	0.270693	0.37232	0.353659	0.277185	0.266345	0.311089	0.231712	0.26893	0.317091	0.294998	0.295233	0.287801	0.279618	0.248174	0.234688	0.23736	0.26379	0.302323	0.254792	0.241873	0.353936	0.267505	0.226404
cg17086398	1	31896392	OpenSea		SERINC2	Body	0.453683	0.265768	0.446784	48.5048	3.45e-05	1.71	0.466154	0.497001	0.381225	0.473345	0.611936	0.559941	0.447603	0.296909	0.490416	0.449039	0.526595	0.461368	0.500987	0.374661	0.463307	0.363188	0.348938	0.219232	0.411021	0.349562	0.331137	0.204628	0.257931	0.258781	0.252611	0.207051	0.236205	0.337036	0.236861	0.323716	0.17778	0.289137	0.222034	0.203334
cg17822325	1	31896462	OpenSea		SERINC2	Body	0.528085	0.333317	0.516958	60.6346	6.79e-06	1.58	0.495641	0.578487	0.480151	0.516269	0.568725	0.535626	0.504499	0.64518	0.519569	0.528152	0.564422	0.531396	0.564321	0.468744	0.529084	0.471936	0.475244	0.299045	0.460576	0.382921	0.419611	0.308655	0.344663	0.336902	0.302885	0.28524	0.351467	0.373345	0.265466	0.392569	0.192686	0.406637	0.287277	0.256436
cg06835744	1	32180666	S_Shore	chr1:32180131-32180487			0.0988427	0.0734028	0.0992455	14.643	0.0187711	1.35	0.156608	0.102256	0.0903077	0.0901631	0.107607	0.0973449	0.0958962	0.0942544	0.117029	0.0815117	0.131369	0.0642777	0.133751	0.0785244	0.0784277	0.0768704	0.0841295	0.0594711	0.0768301	0.0778655	0.0917832	0.0694854	0.0767616	0.0929043	0.0943468	0.068866	0.0706332	0.0577961	0.0705843	0.0458192	0.0713563	0.0831273	0.0873557	0.052861
cg16401270	1	32404469	S_Shore	chr1:32403387-32404382	PTP4A2;PTP4A2	TSS1500	0.133358	0.196185	0.13623	18.543	0.00785361	-1.47	0.135249	0.110485	0.197123	0.170997	0.0919296	0.128698	0.138395	0.144804	0.155636	0.112187	0.137746	0.117668	0.103501	0.133995	0.113292	0.101811	0.173564	0.185645	0.152218	0.144602	0.150305	0.238483	0.251407	0.190928	0.323808	0.18572	0.169331	0.12975	0.184315	0.15697	0.22143	0.221967	0.222507	0.205756
cg08129048	1	32687573	Island	chr1:32687521-32688040	EIF3I;C1orf91	TSS1500	0.180747	0.141646	0.174621	11.1752	0.0417729	1.28	0.1875	0.174351	0.148672	0.135427	0.180993	0.170114	0.181869	0.184502	0.17498	0.166069	0.138502	0.199472	0.164472	0.242517	0.217731	0.211751	0.193778	0.159479	0.142332	0.149233	0.103764	0.144298	0.139886	0.166654	0.136461	0.126963	0.143749	0.130771	0.144848	0.132768	0.141185	0.147268	0.173522	0.124808
cg11619390	1	32931179	S_Shore	chr1:32930500-32931061	ZBTB8B	5'UTR	0.305105	0.250694	0.307444	14.8662	0.0178173	1.22	0.345156	0.340849	0.292858	0.335461	0.329261	0.312134	0.292199	0.392135	0.284162	0.232432	0.344506	0.232909	0.356162	0.246012	0.314073	0.243861	0.29262	0.196403	0.25335	0.248048	0.314849	0.284521	0.26158	0.289436	0.294586	0.275384	0.202566	0.200724	0.218134	0.276752	0.233146	0.265234	0.25989	0.187199
cg06851000	1	33627109	S_Shore	chr1:33625259-33625527	TRIM62	Body	0.442775	0.339625	0.43796	38.6137	0.000163857	1.3	0.482262	0.498065	0.439871	0.459708	0.418887	0.311154	0.432393	0.447841	0.433041	0.440275	0.385802	0.442318	0.484996	0.433646	0.511185	0.449351	0.456382	0.323992	0.301789	0.311368	0.28882	0.37669	0.382213	0.393249	0.335477	0.337082	0.351893	0.258987	0.329683	0.38133	0.328215	0.412636	0.359852	0.300353
cg13558810	1	36038708	N_Shore	chr1:36038927-36040051	TFAP2E	TSS1500	0.518522	0.418714	0.516114	59.3433	7.91e-06	1.24	0.513845	0.52497	0.530208	0.494196	0.462951	0.502331	0.510455	0.599695	0.437915	0.482364	0.538866	0.547263	0.527634	0.490295	0.533978	0.590793	0.527114	0.425214	0.46643	0.395023	0.451844	0.414704	0.379773	0.467816	0.38495	0.371505	0.444264	0.393301	0.423842	0.416703	0.407747	0.46253	0.409234	0.403256
cg09364688	1	36038877	N_Shore	chr1:36038927-36040051	TFAP2E	TSS200	0.34026	0.222573	0.332533	47.7123	3.89e-05	1.53	0.388002	0.331342	0.395851	0.341957	0.272019	0.308772	0.340835	0.406096	0.308901	0.28703	0.3662	0.281802	0.335079	0.343295	0.346652	0.395549	0.335037	0.225744	0.220153	0.158621	0.264839	0.260143	0.252489	0.296373	0.172062	0.203678	0.236509	0.202424	0.211597	0.192001	0.197872	0.29389	0.222081	0.17326
cg13060114	1	36038950	Island	chr1:36038927-36040051	TFAP2E	TSS200	0.120047	0.0951179	0.119125	38.5437	0.000165819	1.26	0.123237	0.132259	0.114932	0.108541	0.121872	0.111968	0.115035	0.153385	0.103165	0.104559	0.130774	0.111028	0.146216	0.123161	0.11361	0.116723	0.110324	0.0995359	0.10621	0.0899544	0.0877839	0.0990398	0.091251	0.103427	0.0902599	0.0926296	0.10188	0.0878753	0.0910348	0.0960426	0.0879453	0.100859	0.100131	0.0911458
cg26372517	1	36039159	Island	chr1:36038927-36040051	TFAP2E;TFAP2E	5'UTR	0.394335	0.215106	0.379623	38.4399	0.000169284	1.83	0.362173	0.431003	0.468062	0.314508	0.266937	0.32916	0.385668	0.464791	0.332838	0.321855	0.347402	0.382527	0.409366	0.47374	0.479101	0.517809	0.416764	0.286867	0.208874	0.121264	0.187255	0.184741	0.183192	0.279152	0.109605	0.154425	0.277892	0.262408	0.25078	0.206851	0.197045	0.267329	0.226154	0.252976
cg01101380	1	36039173	Island	chr1:36038927-36040051	TFAP2E;TFAP2E	5'UTR	0.325789	0.192106	0.313203	35.9307	0.000256715	1.7	0.361775	0.326627	0.381655	0.295199	0.23909	0.295282	0.320276	0.410827	0.25753	0.244766	0.361861	0.290548	0.3201	0.357089	0.368161	0.378994	0.328635	0.222883	0.212698	0.117776	0.186908	0.172092	0.1868	0.255619	0.0956841	0.160446	0.229297	0.195925	0.20462	0.221095	0.209714	0.212751	0.179075	0.202427
cg17942851	1	36786285	N_Shore	chr1:36786500-36789402	C1orf113;C1orf113	Body	0.342059	0.208074	0.336118	70.4039	2.09e-06	1.64	0.418065	0.3344	0.351638	0.332232	0.306391	0.379281	0.357582	0.380614	0.346771	0.382095	0.292993	0.228954	0.358031	0.358542	0.297412	0.35348	0.336519	0.183044	0.210756	0.176352	0.258999	0.280952	0.233473	0.25653	0.190088	0.235356	0.208621	0.123733	0.179109	0.175956	0.188897	0.252601	0.21848	0.164319
cg12679760	1	36786615	Island	chr1:36786500-36789402	C1orf113;C1orf113	Body	0.366727	0.140063	0.358484	132.114	1.35e-08	2.62	0.382975	0.352381	0.404648	0.340795	0.251674	0.418735	0.369448	0.550299	0.336172	0.407827	0.263923	0.327217	0.352909	0.417688	0.356986	0.384558	0.316133	0.155197	0.13807	0.133676	0.147787	0.169236	0.158182	0.1391	0.139366	0.155768	0.176926	0.0851657	0.144928	0.135062	0.145549	0.110559	0.130693	0.115814
cg02993069	1	36786777	Island	chr1:36786500-36789402	C1orf113;C1orf113	3'UTR	0.403911	0.144875	0.386329	109.646	5.71e-08	2.79	0.429777	0.400817	0.429271	0.380245	0.356298	0.450248	0.406592	0.527883	0.395558	0.408268	0.303817	0.349643	0.438376	0.417014	0.384472	0.402401	0.385806	0.193804	0.144496	0.106832	0.156288	0.22543	0.198264	0.172478	0.0999103	0.159307	0.183243	0.0906276	0.123628	0.111881	0.097242	0.12876	0.121428	0.149253
cg11673291	1	36787145	Island	chr1:36786500-36789402			0.447472	0.24562	0.435933	122.622	2.28e-08	1.82	0.494984	0.442259	0.451325	0.411381	0.407881	0.483372	0.453283	0.511566	0.451413	0.496854	0.414345	0.350446	0.451175	0.437209	0.452982	0.481216	0.415327	0.240835	0.256735	0.21128	0.293295	0.290409	0.320165	0.261951	0.243675	0.239356	0.243053	0.171977	0.230445	0.221099	0.267793	0.238807	0.246496	0.198173
cg17139085	1	36787356	Island	chr1:36786500-36789402			0.778954	0.616316	0.763495	30.3798	0.000706184	1.26	0.777983	0.694966	0.804908	0.773898	0.735677	0.801481	0.797739	0.850679	0.793899	0.843289	0.762038	0.735554	0.655584	0.803859	0.772109	0.84753	0.79103	0.609501	0.49382	0.518014	0.647498	0.749139	0.711666	0.631625	0.617271	0.502309	0.665647	0.536218	0.668227	0.600651	0.72484	0.601259	0.654279	0.545411
cg22721579	1	36787932	Island	chr1:36786500-36789402	FAM176B	Body	0.430377	0.337243	0.419146	15.0255	0.0171885	1.28	0.440892	0.437176	0.435768	0.374694	0.429423	0.422119	0.429159	0.467534	0.434739	0.442003	0.414611	0.397487	0.437176	0.432098	0.436092	0.44934	0.436092	0.387256	0.247398	0.339052	0.346552	0.385982	0.42491	0.400309	0.326113	0.283678	0.385927	0.324906	0.385982	0.194444	0.364944	0.371529	0.379415	0.184736
cg12880200	1	36863738	S_Shore	chr1:36863211-36863603	LSM10	TSS1500	0.121032	0.150254	0.122447	15.9324	0.0140201	-1.24	0.136666	0.123216	0.123509	0.127195	0.10653	0.113408	0.121009	0.0753331	0.158426	0.14004	0.125401	0.0931938	0.126433	0.130374	0.145445	0.0893038	0.122054	0.13685	0.137235	0.140768	0.10913	0.147393	0.178183	0.149766	0.185964	0.134146	0.157241	0.139368	0.165479	0.161638	0.157833	0.136592	0.172053	0.144673
cg05154390	1	36929274	N_Shore	chr1:36929414-36930131	MRPS15	Body	0.36976	0.447515	0.377009	13.9535	0.0219783	-1.21	0.398186	0.369816	0.467268	0.424264	0.371607	0.329246	0.362729	0.506061	0.360981	0.276834	0.367684	0.336089	0.375343	0.334362	0.342653	0.31107	0.351722	0.411232	0.462463	0.403677	0.429444	0.507087	0.532085	0.477569	0.516688	0.400679	0.447768	0.388553	0.401427	0.375298	0.447549	0.480407	0.477091	0.448745
cg08903855	1	37056769	OpenSea				0.23697	0.17561	0.234151	13.6864	0.0233149	1.35	0.2503	0.27429	0.201671	0.28387	0.30024	0.272784	0.220419	0.169888	0.320766	0.20394	0.29586	0.25506	0.294942	0.144316	0.213491	0.134906	0.191743	0.166331	0.200385	0.183313	0.204234	0.155102	0.165805	0.203573	0.122696	0.185386	0.189183	0.147281	0.144635	0.187865	0.188199	0.203712	0.210723	0.126948
cg04012535	1	37176647	OpenSea				0.512901	0.408698	0.520381	22.1047	0.00366222	1.25	0.601092	0.56862	0.571236	0.392807	0.453711	0.484467	0.484097	0.569718	0.556844	0.524834	0.553332	0.572833	0.56039	0.49994	0.496606	0.519555	0.309225	0.346226	0.513575	0.422159	0.501289	0.460908	0.386333	0.44781	0.416919	0.401537	0.356113	0.401379	0.415382	0.383708	0.445785	0.345901	0.432339	0.270512
cg02930200	1	38022384	N_Shore	chr1:38022452-38022719	DNALI1	TSS200	0.313591	0.25014	0.310519	18.5331	0.00786724	1.25	0.418972	0.352462	0.300422	0.29788	0.29799	0.291014	0.311586	0.325353	0.3152	0.299174	0.349266	0.230809	0.340113	0.341223	0.301989	0.279892	0.277705	0.197474	0.261194	0.239277	0.317058	0.281597	0.250146	0.294482	0.237591	0.271809	0.23024	0.194448	0.248667	0.214401	0.253211	0.32049	0.250374	0.18993
cg24375409	1	38200920	Island	chr1:38200919-38201200	EPHA10	Body	0.244651	0.177675	0.248378	11.8106	0.0360167	1.38	0.183349	0.34786	0.156086	0.157202	0.32491	0.184063	0.2127	0.307707	0.207549	0.15868	0.261491	0.337383	0.329901	0.27423	0.240187	0.308193	0.167583	0.18386	0.231499	0.157073	0.181853	0.141135	0.130262	0.121153	0.120569	0.143132	0.279847	0.195338	0.19262	0.233748	0.198737	0.141761	0.228984	0.138897
cg04219099	1	38261052	S_Shore	chr1:38259095-38260427	MANEAL;MANEAL;MANEAL	TSS200	0.370574	0.305025	0.374829	19.5478	0.00632944	1.21	0.478632	0.39114	0.295567	0.334888	0.336034	0.302454	0.353064	0.397528	0.410949	0.344423	0.431311	0.385641	0.410789	0.411332	0.341752	0.321653	0.352596	0.299978	0.351609	0.301198	0.379204	0.354897	0.313077	0.324366	0.229638	0.32967	0.280412	0.252888	0.30326	0.344404	0.264196	0.251156	0.295685	0.309794
cg24433287	1	38261057	S_Shore	chr1:38259095-38260427	MANEAL;MANEAL;MANEAL	TSS200	0.254019	0.201157	0.25383	12.7072	0.0292556	1.26	0.341933	0.327711	0.138382	0.163623	0.300262	0.243472	0.252849	0.227703	0.278458	0.281564	0.282505	0.198596	0.216175	0.276459	0.258686	0.254269	0.275674	0.187103	0.203423	0.173769	0.204822	0.245429	0.150183	0.212256	0.245888	0.242117	0.202374	0.139267	0.200736	0.215514	0.21849	0.201911	0.182919	0.193469
cg02309273	1	38412744	OpenSea		INPP5B	TSS200	0.194236	0.136896	0.194504	12.2134	0.0328697	1.42	0.332627	0.171942	0.152673	0.241227	0.132735	0.136649	0.188953	0.294987	0.179068	0.16916	0.242196	0.0910353	0.264954	0.164974	0.168295	0.159421	0.211108	0.132728	0.101249	0.122341	0.13563	0.17138	0.169939	0.128016	0.132054	0.125499	0.164151	0.101057	0.139014	0.106423	0.145392	0.175386	0.175263	0.101712
cg10944802	1	38506462	N_Shelf	chr1:38510102-38513642			0.573868	0.470276	0.576289	55.1941	1.37e-05	1.22	0.641484	0.595831	0.585466	0.579674	0.576593	0.547878	0.568849	0.586791	0.601617	0.566315	0.589773	0.509023	0.623718	0.533357	0.560516	0.538907	0.549969	0.434387	0.503106	0.465079	0.525834	0.515158	0.508859	0.530061	0.453203	0.523017	0.386456	0.435235	0.407002	0.452973	0.434154	0.53208	0.475958	0.412136
cg19746897	1	38757741	OpenSea				0.326479	0.241139	0.326449	29.7021	0.000801951	1.35	0.423744	0.316555	0.308601	0.299852	0.352967	0.332913	0.313829	0.341694	0.399156	0.284077	0.342384	0.34059	0.410494	0.2867	0.260979	0.240942	0.294667	0.215209	0.326235	0.244707	0.291165	0.249122	0.244385	0.258326	0.197837	0.238611	0.242033	0.278095	0.186286	0.217732	0.211932	0.297761	0.223063	0.176858
cg16586530	1	38757902	OpenSea				0.390293	0.320984	0.385234	11.0384	0.0431034	1.22	0.450102	0.388306	0.375109	0.379022	0.428407	0.405822	0.373126	0.511922	0.490117	0.406595	0.36205	0.386868	0.441508	0.338219	0.322952	0.243301	0.331555	0.262893	0.413136	0.3168	0.358802	0.308455	0.367136	0.304924	0.314656	0.269146	0.327637	0.334494	0.298038	0.35201	0.318907	0.335124	0.321492	0.253082
cg04234190	1	39568235	N_Shelf	chr1:39570665-39571859	MACF1	Body	0.192739	0.157646	0.199146	11.8809	0.035431	1.22	0.219305	0.194887	0.239451	0.212336	0.217165	0.210808	0.193725	0.157463	0.224706	0.152299	0.21246	0.147673	0.251608	0.160263	0.150522	0.174441	0.157459	0.116234	0.14506	0.132988	0.179851	0.174538	0.184658	0.155316	0.188289	0.140002	0.137317	0.125261	0.162449	0.161648	0.160681	0.208324	0.165769	0.141593
cg07951355	1	40123717	OpenSea				0.58055	0.469116	0.57967	33.1239	0.000425554	1.24	0.658323	0.60933	0.580512	0.601583	0.644068	0.60504	0.564987	0.578112	0.614566	0.53408	0.613514	0.569418	0.708618	0.497037	0.525915	0.471161	0.49308	0.444923	0.555779	0.486454	0.550692	0.442534	0.456166	0.475532	0.466676	0.433203	0.453476	0.446347	0.438414	0.430976	0.502109	0.524696	0.50365	0.36335
cg18862767	1	40137970	Island	chr1:40136988-40138087	NT5C1A	TSS1500	0.215128	0.164209	0.227177	15.8668	0.0141852	1.31	0.205838	0.244476	0.192494	0.174455	0.20323	0.158058	0.2065	0.29748	0.168338	0.225347	0.220283	0.215684	0.226633	0.256819	0.219281	0.198526	0.243734	0.142837	0.194581	0.187858	0.153515	0.142292	0.0808987	0.172178	0.200955	0.190162	0.172416	0.152696	0.15118	0.190285	0.147857	0.185475	0.160694	0.165664
cg00990022	1	40138052	Island	chr1:40136988-40138087	NT5C1A	TSS1500	0.181705	0.141012	0.186786	10.8048	0.045539	1.29	0.232852	0.227216	0.137482	0.141125	0.129468	0.12994	0.183829	0.197355	0.174139	0.209345	0.144628	0.102168	0.171466	0.229567	0.233726	0.187359	0.257326	0.140212	0.109495	0.137579	0.138283	0.178395	0.130282	0.168731	0.120733	0.166729	0.129054	0.0899508	0.158549	0.162198	0.123866	0.182547	0.161241	0.0993535
cg13735974	1	41156980	N_Shore	chr1:41157162-41157975	NFYC;NFYC;NFYC;LOC100130557;NFYC;NFYC	TSS1500	0.315835	0.220475	0.308309	21.5758	0.00410365	1.43	0.325788	0.382262	0.230252	0.304181	0.299362	0.353679	0.29275	0.362617	0.332541	0.334312	0.360139	0.369746	0.426013	0.2456	0.208381	0.236444	0.305131	0.227971	0.311518	0.190642	0.16753	0.234468	0.202533	0.212968	0.281367	0.242031	0.215048	0.20488	0.195358	0.221149	0.222769	0.188482	0.225564	0.203804
cg10336144	1	41156988	N_Shore	chr1:41157162-41157975	NFYC;NFYC;NFYC;LOC100130557;NFYC;NFYC	TSS1500	0.245111	0.178164	0.249098	16.7333	0.011672	1.38	0.337125	0.276909	0.216357	0.328654	0.299841	0.228846	0.250168	0.243961	0.241143	0.243133	0.190918	0.250812	0.312845	0.219835	0.148621	0.153868	0.223855	0.163656	0.130751	0.148169	0.166282	0.14612	0.19379	0.217065	0.288395	0.224085	0.136771	0.151041	0.164821	0.177102	0.14013	0.24718	0.155241	0.178192
cg14796708	1	41157075	N_Shore	chr1:41157162-41157975	NFYC;NFYC;NFYC;LOC100130557;NFYC;NFYC	TSS200	0.195362	0.139237	0.190719	20.2026	0.00548942	1.4	0.228029	0.169881	0.17103	0.247323	0.183019	0.182919	0.193035	0.270587	0.246895	0.177193	0.175483	0.167684	0.190758	0.179739	0.169516	0.13868	0.229386	0.146583	0.118288	0.0967762	0.105122	0.148502	0.138509	0.173004	0.119781	0.155184	0.146831	0.127629	0.136509	0.113379	0.160238	0.173586	0.133486	0.17362
cg16167741	1	41174793	OpenSea		NFYC;NFYC;NFYC;NFYC;NFYC	5'UTR	0.145521	0.0989479	0.141847	11.7636	0.0364004	1.47	0.255366	0.137339	0.0617808	0.152988	0.220868	0.184053	0.163888	0.107732	0.150656	0.143046	0.117599	0.094936	0.0909084	0.181921	0.135801	0.134201	0.140764	0.0813157	0.11713	0.07125	0.119325	0.101737	0.0853968	0.0903997	0.089025	0.0922032	0.0842266	0.0967147	0.0970256	0.131003	0.111484	0.127064	0.111166	0.0756473
cg01193554	1	41846683	N_Shore	chr1:41847264-41849204			0.343633	0.267434	0.345691	30.1162	0.000739858	1.28	0.38786	0.361592	0.378539	0.365062	0.306645	0.310621	0.333832	0.379364	0.373288	0.309517	0.343386	0.27989	0.401878	0.31617	0.364048	0.318258	0.311812	0.224852	0.280572	0.250047	0.24146	0.329066	0.342253	0.3251	0.259434	0.296097	0.22934	0.165211	0.240438	0.240995	0.306979	0.311515	0.271747	0.231271
cg26110130	1	42128455	Island	chr1:42127380-42128632	HIVEP3;HIVEP3	5'UTR	0.179831	0.234353	0.179688	20.4455	0.00522881	-1.3	0.16547	0.12751	0.214609	0.194499	0.0951764	0.152956	0.183457	0.22277	0.162568	0.188484	0.230903	0.151954	0.147242	0.205819	0.179616	0.218338	0.21576	0.283467	0.191839	0.187533	0.160146	0.27305	0.252381	0.245642	0.234951	0.2181	0.259758	0.260314	0.262112	0.227756	0.226529	0.218749	0.221761	0.259916
cg06520846	1	42921582	N_Shore	chr1:42921716-42922575	PPCS;ZMYND12;ZMYND12;PPCS;ZMYND12	5'UTR	0.321106	0.25382	0.323385	27.1956	0.0012976	1.27	0.341863	0.316037	0.312672	0.358703	0.287558	0.317553	0.319413	0.444486	0.289554	0.26972	0.319934	0.265608	0.348741	0.307426	0.280305	0.294103	0.385118	0.215758	0.250845	0.284169	0.256934	0.276037	0.279713	0.233784	0.313249	0.271365	0.250236	0.2182	0.256426	0.238245	0.276591	0.277033	0.215451	0.200903
cg06346081	1	42921584	N_Shore	chr1:42921716-42922575	PPCS;ZMYND12;ZMYND12;PPCS;ZMYND12	5'UTR	0.353581	0.282842	0.344991	13.4946	0.0243443	1.25	0.357073	0.352525	0.288945	0.411983	0.312166	0.389276	0.359447	0.454575	0.300206	0.28496	0.30708	0.29015	0.345437	0.352765	0.366435	0.367895	0.469958	0.276713	0.270991	0.254106	0.25004	0.295172	0.304349	0.308058	0.279411	0.342445	0.302224	0.241186	0.297517	0.303013	0.266866	0.290828	0.272417	0.252985
cg08116724	1	43231631	N_Shore	chr1:43232214-43233359	LEPRE1;LEPRE1;C1orf50	TSS1500	0.191905	0.157547	0.194424	12.1467	0.033368	1.22	0.282936	0.186844	0.191631	0.205042	0.205629	0.182629	0.19108	0.220371	0.193396	0.174906	0.216706	0.137773	0.24198	0.17025	0.15452	0.147989	0.158704	0.126882	0.159872	0.155346	0.200472	0.186677	0.157209	0.181555	0.174943	0.155308	0.144719	0.137169	0.133562	0.130788	0.152782	0.180476	0.171884	0.128652
cg07354371	1	43736391	N_Shelf	chr1:43738484-43738829	TMEM125	5'UTR	0.21737	0.163779	0.221789	11.5264	0.0384625	1.33	0.308331	0.219123	0.219779	0.264989	0.208346	0.259217	0.214235	0.281603	0.25401	0.161421	0.250839	0.136749	0.27544	0.171165	0.135178	0.165745	0.169121	0.100074	0.201007	0.150521	0.230538	0.205844	0.1851	0.171094	0.21663	0.169354	0.131683	0.104307	0.127238	0.126634	0.17217	0.219758	0.163639	0.108658
cg08706567	1	43814983	Island	chr1:43814305-43815277	MPL	Body	0.63461	0.503817	0.6185	17.119	0.0107218	1.26	0.620249	0.612984	0.742145	0.536508	0.599683	0.616277	0.635548	0.541734	0.654972	0.669783	0.604393	0.731409	0.605592	0.660648	0.681811	0.723647	0.550991	0.521531	0.588063	0.37504	0.455055	0.54244	0.510009	0.573942	0.54192	0.442581	0.568573	0.574204	0.506949	0.374439	0.514771	0.488116	0.416954	0.570302
cg13393721	1	43815035	Island	chr1:43814305-43815277	MPL	Body	0.719544	0.547018	0.698871	21.6359	0.0040504	1.32	0.715318	0.715798	0.82635	0.584782	0.671135	0.671383	0.7172	0.64406	0.691504	0.789281	0.731952	0.819376	0.692728	0.723106	0.764835	0.83749	0.635956	0.588116	0.643929	0.42624	0.468687	0.560389	0.543109	0.613395	0.536519	0.46791	0.637214	0.628497	0.559075	0.428047	0.593985	0.520631	0.447511	0.636052
cg12590902	1	44771985	OpenSea		ERI3	Body	0.41287	0.319217	0.40829	17.3715	0.0101326	1.29	0.481243	0.414444	0.31749	0.3705	0.468087	0.488645	0.405213	0.358751	0.449967	0.443387	0.469982	0.433166	0.467061	0.405565	0.373287	0.353793	0.318205	0.223114	0.392437	0.35831	0.462685	0.250843	0.294258	0.34883	0.258504	0.36401	0.283997	0.328117	0.275574	0.380126	0.301362	0.365931	0.314011	0.224577
cg12527478	1	44844189	OpenSea				0.461508	0.375675	0.469299	13.7031	0.0232553	1.23	0.515559	0.501117	0.46101	0.571741	0.485405	0.391786	0.446703	0.571993	0.538223	0.383155	0.50266	0.313944	0.579442	0.421769	0.37122	0.371546	0.418356	0.33071	0.360528	0.354074	0.368802	0.46189	0.412711	0.384691	0.468522	0.395419	0.311831	0.284769	0.340814	0.307113	0.357523	0.495666	0.42136	0.33005
cg21686694	1	44870714	N_Shore	chr1:44871109-44874047	RNF220	TSS1500	0.231148	0.178274	0.22796	14.9916	0.0173309	1.3	0.342946	0.25387	0.224003	0.23336	0.22982	0.197778	0.238193	0.235393	0.292698	0.243751	0.2124	0.130037	0.210871	0.231694	0.212324	0.217576	0.222805	0.148014	0.185363	0.167963	0.221733	0.199199	0.157001	0.208464	0.200418	0.184338	0.190896	0.126021	0.152116	0.170503	0.151298	0.22978	0.184721	0.152827
cg00162064	1	44998151	OpenSea		RNF220	Body	0.463655	0.31156	0.46953	46.9561	4.34e-05	1.49	0.544128	0.420151	0.533722	0.534951	0.546789	0.53595	0.467481	0.462055	0.503913	0.391857	0.508207	0.473514	0.508005	0.37641	0.331487	0.374449	0.369071	0.273085	0.355608	0.304264	0.384678	0.368321	0.403633	0.283981	0.375136	0.263167	0.288345	0.217628	0.241583	0.266775	0.291124	0.372099	0.341866	0.265222
cg09360654	1	45806501	S_Shore	chr1:45805564-45805983	MUTYH;MUTYH;MUTYH;TOE1;MUTYH;MUTYH;MUTYH	TSS1500	0.200429	0.252981	0.204844	10.5187	0.0486884	-1.26	0.164135	0.201652	0.216637	0.217002	0.207175	0.176918	0.196183	0.330631	0.189589	0.177502	0.188318	0.177325	0.175803	0.188279	0.182144	0.210075	0.207923	0.261407	0.201296	0.226779	0.161356	0.290203	0.32704	0.265692	0.258249	0.185443	0.257118	0.260964	0.254788	0.244598	0.326166	0.303076	0.212105	0.264391
cg14220678	1	46089024	Island	chr1:46088194-46089142	CCDC17	Body	0.379872	0.46129	0.37891	45.3462	5.54e-05	-1.21	0.324209	0.408095	0.274081	0.288325	0.40933	0.414283	0.356417	0.425692	0.412299	0.35996	0.385982	0.436195	0.399414	0.387613	0.425969	0.377412	0.372542	0.473951	0.465828	0.453082	0.480522	0.464254	0.496566	0.450708	0.441943	0.475033	0.458893	0.440913	0.442567	0.476718	0.451089	0.448267	0.446564	0.475033
cg05322273	1	46632363	N_Shore	chr1:46632689-46632932			0.177349	0.11886	0.171363	16.1772	0.0132783	1.49	0.297744	0.18431	0.117034	0.165648	0.177253	0.160123	0.18622	0.111099	0.200646	0.183946	0.175555	0.0970266	0.209067	0.206285	0.175024	0.189467	0.17848	0.0957702	0.128707	0.119347	0.157893	0.126086	0.110016	0.131294	0.089758	0.140089	0.118558	0.102075	0.097791	0.104676	0.12374	0.153157	0.122933	0.0987364
cg15711727	1	46632465	N_Shore	chr1:46632689-46632932			0.16936	0.132254	0.168747	18.9252	0.00724906	1.28	0.243045	0.172485	0.128408	0.148978	0.161925	0.165984	0.174611	0.139902	0.205367	0.183158	0.154222	0.131268	0.166413	0.183059	0.163347	0.166047	0.190897	0.121738	0.138435	0.137637	0.148984	0.149722	0.158599	0.122855	0.112052	0.151748	0.107678	0.0823493	0.110512	0.133609	0.159789	0.133683	0.13689	0.142034
cg08160980	1	46668840	Island	chr1:46668821-46669258	C1orf190;POMGNT1	TSS200	0.122072	0.0892287	0.124128	11.6105	0.0376971	1.37	0.114097	0.120147	0.0940782	0.0987534	0.107539	0.099356	0.111632	0.250851	0.114555	0.136795	0.0961855	0.0790895	0.109403	0.106309	0.188662	0.119474	0.12829	0.0904597	0.0746888	0.0828944	0.10046	0.0762263	0.0814026	0.0965952	0.0868685	0.0834824	0.0924171	0.083204	0.0998147	0.107094	0.0757653	0.0995222	0.10083	0.0851634
cg19922871	1	46913532	N_Shore	chr1:46913786-46914343			0.347028	0.26593	0.342232	25.1288	0.00197708	1.3	0.435206	0.330277	0.293973	0.344282	0.339197	0.36685	0.341765	0.280111	0.410048	0.334169	0.396678	0.400511	0.337971	0.327875	0.326227	0.296264	0.338065	0.29862	0.367988	0.291343	0.307472	0.246762	0.232954	0.274021	0.184734	0.267444	0.256271	0.264227	0.24071	0.249139	0.280151	0.282423	0.270502	0.206044
cg11828446	1	47489776	S_Shore	chr1:47489226-47489633	CYP4X1	Body	0.213303	0.173883	0.22185	13.1206	0.0266186	1.23	0.291831	0.18937	0.21212	0.215924	0.198156	0.208203	0.211491	0.184219	0.235911	0.192358	0.226779	0.185511	0.290431	0.199046	0.199028	0.190299	0.195478	0.149662	0.184895	0.189821	0.217072	0.157853	0.149374	0.186154	0.230849	0.169965	0.160139	0.160202	0.1462	0.174893	0.139003	0.208798	0.182658	0.148475
cg00875272	1	47695321	N_Shore	chr1:47696504-47698197	TAL1;TAL1	5'UTR	0.0874064	0.0679826	0.0878022	25.5705	0.00181226	1.29	0.095062	0.0833345	0.074788	0.097604	0.0826075	0.0738984	0.0873466	0.104818	0.0859457	0.0857724	0.0994306	0.0697728	0.0811616	0.0810917	0.0879784	0.113277	0.0820188	0.0691461	0.0615313	0.0545621	0.0754976	0.0863377	0.0666535	0.0690926	0.0776272	0.0730912	0.075766	0.075299	0.0586743	0.0633878	0.045278	0.0856402	0.0662986	0.0518215
cg05402131	1	47898277	N_Shore	chr1:47899125-47899398	MGC12982	Body	0.138576	0.0968009	0.136447	19.4227	0.00648961	1.43	0.212557	0.15179	0.0994477	0.103602	0.15845	0.134341	0.144373	0.100036	0.165928	0.165486	0.138023	0.0733427	0.151711	0.154465	0.131229	0.140553	0.130456	0.0707035	0.0960595	0.0985726	0.124535	0.0989552	0.0927543	0.123654	0.111879	0.115903	0.0875066	0.0793173	0.0961203	0.107184	0.0838411	0.0890553	0.10457	0.0650053
cg08892370	1	47898435	N_Shore	chr1:47899125-47899398	MGC12982	Body	0.16461	0.103367	0.157209	11.3593	0.0400403	1.59	0.268892	0.197742	0.0849811	0.112275	0.230076	0.167448	0.171581	0.0793782	0.207469	0.172565	0.145135	0.09248	0.193718	0.193413	0.16664	0.161982	0.152599	0.0767609	0.122597	0.0984021	0.147399	0.103739	0.093504	0.153162	0.0690677	0.138398	0.0917513	0.0778388	0.0697907	0.123602	0.105432	0.127709	0.111973	0.0461073
cg24931632	1	47899667	Island	chr1:47899661-47900385	MGC12982	Body	0.265113	0.206837	0.261845	12.1629	0.0332415	1.28	0.349778	0.291631	0.18135	0.216906	0.270567	0.219144	0.273916	0.248247	0.24951	0.316666	0.244245	0.151694	0.263816	0.327762	0.318626	0.304676	0.278393	0.176078	0.22218	0.210525	0.228059	0.215053	0.177609	0.260635	0.150408	0.258956	0.244608	0.171471	0.201961	0.231662	0.142015	0.240192	0.213423	0.171388
cg16125989	1	48191880	S_Shore	chr1:48190756-48190992			0.161765	0.127199	0.164859	10.8677	0.0448657	1.27	0.150197	0.157068	0.124032	0.136385	0.211335	0.167784	0.15593	0.306941	0.180348	0.162149	0.121635	0.133321	0.139365	0.15968	0.152017	0.145811	0.146001	0.125061	0.121092	0.124116	0.110458	0.140582	0.14385	0.137228	0.116635	0.131879	0.0850844	0.134793	0.130885	0.114219	0.137227	0.140966	0.148081	0.120229
cg08871545	1	48559803	OpenSea				0.168189	0.289758	0.182789	14.1545	0.0209921	-1.72	0.243422	0.13614	0.279497	0.204556	0.124172	0.13133	0.177206	0.135777	0.233862	0.118745	0.127185	0.112687	0.207027	0.198334	0.134475	0.179522	0.115274	0.206428	0.276271	0.352737	0.287415	0.374364	0.455931	0.380111	0.380061	0.244669	0.222799	0.199261	0.225764	0.139338	0.229695	0.358297	0.332357	0.260382
cg17403995	1	52348865	S_Shelf	chr1:52344178-52344939			0.550476	0.429078	0.555904	37.2649	0.000203051	1.28	0.586882	0.553357	0.587838	0.58788	0.542936	0.564733	0.530731	0.555491	0.668864	0.539021	0.576418	0.543636	0.644999	0.482787	0.508025	0.466871	0.417629	0.371047	0.484329	0.435904	0.541167	0.46419	0.467434	0.458687	0.376404	0.4548	0.380512	0.366656	0.416203	0.317659	0.446799	0.4965	0.445291	0.370738
cg16602500	1	52889575	OpenSea		ZCCHC11;ZCCHC11;ZCCHC11	3'UTR	0.415203	0.276107	0.410928	27.8139	0.00115342	1.5	0.490665	0.443698	0.405182	0.317347	0.593544	0.442993	0.386761	0.508625	0.481641	0.339201	0.472939	0.397069	0.484476	0.306816	0.402403	0.3171	0.268001	0.255399	0.425202	0.326898	0.361235	0.268619	0.191346	0.272068	0.205389	0.277057	0.289655	0.272881	0.249229	0.265902	0.28926	0.258182	0.240022	0.245477
cg24741609	1	54122060	OpenSea		GLIS1	5'UTR	0.342201	0.261406	0.339467	13.3627	0.0250952	1.31	0.394001	0.337745	0.312516	0.33113	0.408368	0.411881	0.32659	0.364492	0.390538	0.327069	0.433677	0.397108	0.380247	0.269931	0.247712	0.263604	0.22081	0.188342	0.35798	0.351045	0.34145	0.24796	0.254239	0.288308	0.237996	0.249331	0.213712	0.261275	0.191945	0.284279	0.269018	0.334439	0.212305	0.160278
cg19022697	1	55247140	Island	chr1:55246742-55247519	TTC22	Body	0.30569	0.19458	0.297602	12.4081	0.03138	1.57	0.240989	0.411415	0.123656	0.1503	0.305688	0.324172	0.256448	0.221186	0.395289	0.299959	0.377306	0.408735	0.389546	0.321215	0.428769	0.263225	0.278833	0.292066	0.225307	0.233672	0.218261	0.126364	0.120442	0.141487	0.104771	0.174652	0.338693	0.256416	0.250624	0.21389	0.16238	0.165785	0.156458	0.126589
cg25536676	1	55353327	Island	chr1:55352463-55353328	DHCR24	TSS1500	0.213011	0.281906	0.216498	32.8487	0.000446094	-1.32	0.161461	0.203209	0.300495	0.251623	0.205788	0.232912	0.218035	0.217505	0.206702	0.168192	0.159972	0.231127	0.210761	0.183893	0.21156	0.226525	0.231424	0.268617	0.252872	0.275643	0.242437	0.310267	0.299886	0.273453	0.330822	0.229433	0.276522	0.266618	0.300948	0.270458	0.268422	0.311997	0.322778	0.291231
cg25957967	1	55505148	Island	chr1:55505060-55506015	PCSK9	TSS200	0.0858609	0.0686043	0.0874436	11.1539	0.0419596	1.25	0.0718011	0.0709851	0.0978048	0.0717808	0.0776763	0.0633679	0.0815184	0.136935	0.0751375	0.0929237	0.0697583	0.0946028	0.096435	0.0915911	0.100598	0.0774843	0.0892359	0.0745442	0.0745322	0.06739	0.0527147	0.0815849	0.0516726	0.071151	0.0890979	0.0805398	0.0712926	0.0446028	0.0808185	0.0648266	0.0861265	0.0770188	0.0553274	0.0430322
cg19253379	1	56206919	OpenSea				0.280003	0.21764	0.285421	13.3988	0.0248868	1.29	0.282126	0.334041	0.297062	0.413799	0.32057	0.281298	0.26617	0.311931	0.287597	0.188993	0.265027	0.311488	0.374231	0.181325	0.214033	0.162994	0.267367	0.191365	0.250735	0.191696	0.25759	0.225555	0.24224	0.21438	0.226424	0.191729	0.21614	0.167427	0.187734	0.228271	0.210352	0.287998	0.244804	0.165442
cg00026909	1	58089001	OpenSea		DAB1	5'UTR	0.397258	0.319941	0.40024	11.5268	0.0384625	1.24	0.39777	0.517195	0.389966	0.437782	0.504908	0.410697	0.383334	0.36367	0.524466	0.407106	0.407392	0.396167	0.291655	0.280803	0.419511	0.272461	0.348509	0.288273	0.345199	0.271301	0.311402	0.278046	0.313104	0.334161	0.200559	0.333815	0.372665	0.389432	0.275666	0.336952	0.437564	0.304978	0.417723	0.228157
cg05065507	1	59042931	Island	chr1:59042013-59043295	TACSTD2;TACSTD2	5'UTR	0.210768	0.144304	0.209983	37.8639	0.000184501	1.46	0.236876	0.264681	0.211637	0.225152	0.172671	0.154341	0.206669	0.203641	0.221106	0.220211	0.170297	0.141273	0.256584	0.262456	0.25878	0.1759	0.200777	0.133631	0.143839	0.130668	0.128563	0.137896	0.131138	0.138894	0.137272	0.165755	0.127147	0.202294	0.128209	0.169534	0.174046	0.130687	0.144549	0.129048
cg10347335	1	59042971	Island	chr1:59042013-59043295	TACSTD2;TACSTD2	5'UTR	0.342828	0.252094	0.334592	19.731	0.00606792	1.36	0.361694	0.391035	0.337938	0.353503	0.31964	0.256647	0.337308	0.286346	0.441939	0.343004	0.277194	0.266697	0.410605	0.333275	0.381183	0.372501	0.357569	0.2337	0.26352	0.211342	0.208185	0.253137	0.289733	0.345991	0.273019	0.32377	0.249085	0.288055	0.167435	0.215132	0.207227	0.233841	0.275798	0.246632
cg13443627	1	59043070	Island	chr1:59042013-59043295	TACSTD2;TACSTD2	5'UTR	0.361105	0.289276	0.359589	20.352	0.00531952	1.25	0.389912	0.392554	0.36029	0.384778	0.317297	0.346321	0.359835	0.315273	0.405072	0.380885	0.319416	0.331224	0.384496	0.348029	0.392403	0.34056	0.370443	0.29091	0.322036	0.284442	0.278874	0.29166	0.363886	0.365267	0.294592	0.359266	0.26103	0.309014	0.177826	0.206153	0.181896	0.289418	0.327701	0.313718
cg16080552	1	59043199	Island	chr1:59042013-59043295	TACSTD2	TSS200	0.630148	0.489251	0.632882	11.267	0.040895	1.29	0.779953	0.723022	0.546143	0.749555	0.464392	0.461668	0.634595	0.38945	0.739217	0.711878	0.499388	0.487367	0.761288	0.670986	0.766826	0.561904	0.764876	0.430994	0.457262	0.443862	0.418405	0.463468	0.64731	0.686146	0.57233	0.62979	0.406811	0.644961	0.249016	0.442833	0.413432	0.394881	0.553447	0.46232
cg15687600	1	59280952	Island	chr1:59280951-59281194			0.173735	0.286579	0.18452	18.1361	0.0085729	-1.65	0.154611	0.127672	0.254858	0.22609	0.126976	0.141177	0.18972	0.170512	0.179807	0.140242	0.144605	0.13334	0.12457	0.216794	0.175801	0.190688	0.256041	0.294219	0.177932	0.183729	0.198117	0.38356	0.335331	0.269446	0.386779	0.271187	0.253644	0.222205	0.28099	0.201191	0.414269	0.320045	0.32936	0.349843
cg21422871	1	60196706	OpenSea		FGGY;FGGY	Body	0.251596	0.178051	0.244904	20.3573	0.00531357	1.41	0.330282	0.280453	0.32174	0.212873	0.291531	0.227275	0.251233	0.305844	0.302989	0.211558	0.202125	0.191078	0.252382	0.240374	0.229935	0.221217	0.20425	0.167525	0.120052	0.137892	0.179587	0.160811	0.187892	0.191258	0.216066	0.176763	0.171338	0.160608	0.174191	0.177146	0.1722	0.221128	0.249912	0.162496
cg24740868	1	60539362	Island	chr1:60539315-60539540	C1orf87;C1orf87	5'UTR	0.20479	0.167751	0.204796	15.9607	0.0139386	1.22	0.176489	0.23043	0.249949	0.217975	0.244725	0.223222	0.205938	0.177355	0.232774	0.185842	0.169971	0.224253	0.201088	0.181651	0.18618	0.198897	0.17469	0.167583	0.170963	0.175521	0.21206	0.15176	0.202536	0.218486	0.127918	0.167074	0.160435	0.158931	0.147598	0.133892	0.119519	0.19262	0.180306	0.164561
cg09113483	1	61517807	N_Shore	chr1:61519352-61519971			0.429578	0.610674	0.420283	37.5005	0.000194504	-1.42	0.431629	0.448564	0.4181	0.255487	0.525439	0.468089	0.413369	0.366045	0.53903	0.455457	0.453347	0.479777	0.472017	0.407745	0.410348	0.500227	0.258151	0.612105	0.715068	0.551167	0.706397	0.606221	0.603035	0.57363	0.405009	0.644643	0.662996	0.689926	0.699864	0.55611	0.694321	0.428512	0.675661	0.556793
cg22877452	1	61517876	N_Shore	chr1:61519352-61519971			0.601981	0.743588	0.608399	34.108	0.000354444	-1.24	0.576862	0.536667	0.576274	0.698438	0.664965	0.619008	0.596659	0.706621	0.678889	0.528571	0.631257	0.55571	0.63509	0.538686	0.522848	0.592441	0.574689	0.746394	0.806892	0.684274	0.836498	0.740183	0.716789	0.70064	0.663315	0.75647	0.797424	0.788042	0.850427	0.641798	0.809513	0.634588	0.80699	0.660765
cg19097500	1	61542329	N_Shore	chr1:61542537-61542877	NFIA	TSS1500	0.303252	0.24686	0.30131	12.5773	0.0301331	1.23	0.325295	0.263913	0.249665	0.341157	0.260233	0.363515	0.298947	0.221817	0.329328	0.31342	0.380937	0.281554	0.412511	0.261773	0.275755	0.29993	0.275536	0.237302	0.223667	0.190212	0.337112	0.270087	0.296147	0.262485	0.227942	0.278183	0.229292	0.198028	0.21317	0.265762	0.232124	0.267824	0.225797	0.24148
cg11146821	1	62664360	S_Shelf	chr1:62660555-62660946	L1TD1;L1TD1	5'UTR	0.543725	0.42099	0.541506	25.4828	0.00184619	1.29	0.574091	0.520006	0.507649	0.594288	0.636461	0.556578	0.518723	0.676132	0.675757	0.518934	0.60074	0.47597	0.635234	0.399959	0.472245	0.432496	0.448056	0.352945	0.493454	0.414365	0.46235	0.470821	0.418065	0.441149	0.421031	0.419853	0.426277	0.394649	0.373515	0.449311	0.471503	0.441392	0.414193	0.291954
cg04022724	1	63154668	S_Shore	chr1:63153380-63154349	DOCK7	TSS1500	0.184539	0.124292	0.186299	29.045	0.00090718	1.48	0.194602	0.145542	0.144898	0.21787	0.26797	0.182723	0.192399	0.160552	0.239425	0.193534	0.203814	0.103458	0.180034	0.164874	0.180343	0.172	0.19312	0.0929749	0.147691	0.0914041	0.104783	0.105171	0.18038	0.155738	0.106577	0.148314	0.0987477	0.102878	0.130336	0.165786	0.131701	0.124427	0.129355	0.0967015
cg06366791	1	63249213	OpenSea		ATG4C;ATG4C	TSS1500	0.371208	0.257121	0.358374	12.6912	0.0293415	1.44	0.435252	0.426902	0.36065	0.462163	0.377876	0.358669	0.345915	0.364852	0.39071	0.229144	0.3467	0.481528	0.519181	0.254318	0.321515	0.26147	0.373694	0.216569	0.253959	0.300447	0.422836	0.24764	0.319915	0.269801	0.194748	0.266786	0.225567	0.203288	0.205899	0.2754	0.328806	0.270158	0.151701	0.217529
cg13420662	1	65432742	S_Shore	chr1:65431455-65432614	JAK1	TSS1500	0.211238	0.172678	0.211004	13.9206	0.0221199	1.22	0.287305	0.229798	0.208592	0.234174	0.2191	0.210798	0.211171	0.17604	0.245926	0.188194	0.234528	0.173763	0.24277	0.191066	0.176517	0.178634	0.182672	0.149789	0.194651	0.169974	0.209198	0.189667	0.21134	0.176382	0.139736	0.18487	0.153749	0.17406	0.171618	0.133588	0.120636	0.21127	0.195835	0.149166
cg26764244	1	68299511	S_Shore	chr1:68298371-68299315	GNG12	TSS1500	0.192808	0.25547	0.20051	15.769	0.0144948	-1.32	0.221184	0.260778	0.202046	0.170215	0.187441	0.169346	0.188397	0.169883	0.207124	0.185747	0.17809	0.153714	0.23498	0.192291	0.189197	0.179076	0.188223	0.217122	0.314858	0.266989	0.217936	0.294331	0.2552	0.287928	0.297074	0.243141	0.256171	0.223812	0.218179	0.255044	0.192948	0.341252	0.236984	0.224021
cg16165575	1	68824389	OpenSea				0.373139	0.235574	0.380779	20.2	0.00549147	1.58	0.43048	0.27885	0.553806	0.496249	0.507716	0.504085	0.393802	0.303075	0.380877	0.286937	0.373158	0.331164	0.542259	0.239721	0.195971	0.305123	0.220097	0.178474	0.24957	0.21757	0.219043	0.260745	0.284931	0.216134	0.381408	0.202195	0.174201	0.188556	0.173912	0.21458	0.231997	0.307646	0.276025	0.227775
cg00318766	1	68962907	Island	chr1:68962283-68963006	DEPDC1;DEPDC1	TSS200	0.0780171	0.0633552	0.0797501	18.083	0.00867252	1.23	0.076422	0.0828511	0.0943256	0.0831504	0.078331	0.070544	0.077842	0.0463129	0.0887023	0.0838071	0.0874709	0.0878148	0.0876606	0.0636426	0.0670576	0.0683088	0.0820466	0.0579793	0.0684424	0.0559581	0.061085	0.0621437	0.065141	0.0747207	0.075994	0.0624964	0.0708449	0.0575062	0.0624585	0.0559581	0.0610919	0.075012	0.0640992	0.0461068
cg14520424	1	70034491	Island	chr1:70032967-70034495			0.248088	0.18917	0.246743	21.6634	0.0040238	1.31	0.290304	0.252895	0.28956	0.276809	0.215827	0.262586	0.254656	0.256478	0.26967	0.250027	0.208628	0.18131	0.261425	0.248079	0.24053	0.203759	0.25495	0.11047	0.267866	0.126855	0.251637	0.21066	0.22858	0.169935	0.159047	0.206728	0.16697	0.196969	0.179945	0.194023	0.217187	0.193295	0.147429	0.188287
cg17868936	1	76053565	OpenSea		SLC44A5;SLC44A5	5'UTR	0.555934	0.453245	0.559119	38.3334	0.000171608	1.23	0.614203	0.567746	0.587276	0.582351	0.536906	0.519253	0.538407	0.542058	0.636446	0.502152	0.577098	0.591865	0.659966	0.49823	0.49163	0.534922	0.470365	0.361585	0.508339	0.459721	0.511846	0.456737	0.463656	0.468353	0.504122	0.49311	0.389933	0.430155	0.476279	0.435345	0.485042	0.474182	0.411263	0.375495
cg11842367	1	78703580	OpenSea		MGC27382	Body	0.523454	0.390478	0.519581	45.2281	5.65e-05	1.34	0.592848	0.529241	0.496408	0.570968	0.579799	0.535982	0.5116	0.595517	0.631064	0.445439	0.524631	0.476592	0.539262	0.459248	0.486397	0.441473	0.48224	0.371632	0.498276	0.394726	0.457925	0.438031	0.409532	0.384202	0.412582	0.336715	0.430247	0.332903	0.3743	0.393672	0.39193	0.4091	0.303696	0.298663
cg21113740	1	79472343	Island	chr1:79472281-79472537	ELTD1;ELTD1	5'UTR	0.162337	0.13134	0.161485	11.1211	0.0422852	1.24	0.201088	0.191888	0.140157	0.183728	0.205161	0.158218	0.158315	0.143087	0.162648	0.139011	0.232767	0.124066	0.190667	0.134502	0.131461	0.127053	0.135916	0.115577	0.134502	0.121298	0.178826	0.121046	0.139554	0.127309	0.110713	0.123127	0.117671	0.124066	0.123631	0.132664	0.160967	0.143469	0.140895	0.117464
cg14529474	1	82269526	S_Shore	chr1:82265998-82269048	LPHN2	5'UTR	0.203995	0.168679	0.205808	12.7721	0.0288542	1.21	0.202674	0.161035	0.167415	0.239351	0.24293	0.239424	0.209129	0.177452	0.193716	0.179248	0.235916	0.150958	0.255109	0.19753	0.202446	0.189628	0.223962	0.187192	0.149997	0.152023	0.134129	0.174167	0.223016	0.183865	0.143518	0.214068	0.192346	0.119534	0.149448	0.164323	0.180869	0.189366	0.153103	0.156581
cg17083209	1	82274574	OpenSea		LPHN2	5'UTR	0.178527	0.393203	0.189204	55.8566	1.25e-05	-2.2	0.168394	0.254639	0.145935	0.19195	0.155576	0.179613	0.172259	0.176839	0.165918	0.161674	0.245305	0.120289	0.196431	0.208918	0.152947	0.180314	0.157962	0.322335	0.530789	0.449517	0.337617	0.453969	0.272599	0.536133	0.431295	0.523649	0.496476	0.315064	0.323684	0.414825	0.268797	0.260698	0.452145	0.294866
cg10584024	1	84234998	OpenSea				0.352557	0.498684	0.373235	12.171	0.0331756	-1.41	0.222538	0.426611	0.424134	0.413065	0.397102	0.347678	0.344023	0.439832	0.402758	0.23466	0.232381	0.214071	0.517139	0.312789	0.320441	0.330977	0.413263	0.469185	0.416124	0.556291	0.368016	0.593634	0.49724	0.559379	0.642972	0.506191	0.450816	0.393479	0.464061	0.481953	0.432901	0.672452	0.538073	0.43486
cg23086720	1	84767324	S_Shelf	chr1:84764108-84764906	SAMD13;SAMD13;SAMD13;SAMD13	5'UTR	0.115762	0.0810516	0.123586	10.571	0.048089	1.43	0.125175	0.0693905	0.116096	0.121282	0.239399	0.110812	0.117475	0.140902	0.103478	0.095543	0.14116	0.121147	0.151776	0.0852959	0.0653483	0.0871794	0.076494	0.0686081	0.0932902	0.0938522	0.0946923	0.108161	0.0876492	0.0715722	0.0752221	0.082096	0.0818054	0.0570772	0.0769574	0.0631925	0.0851169	0.0953889	0.0717455	0.0714505
cg03204322	1	84767878	S_Shelf	chr1:84764108-84764906	SAMD13;SAMD13;SAMD13	5'UTR	0.289375	0.200577	0.290618	15.6089	0.015043	1.44	0.387912	0.305525	0.193479	0.260327	0.297578	0.249863	0.296194	0.331627	0.307493	0.345041	0.192825	0.11866	0.44482	0.299414	0.256488	0.312861	0.319276	0.16751	0.202199	0.129509	0.273965	0.239451	0.183664	0.258877	0.174871	0.257926	0.19668	0.0942931	0.213423	0.130686	0.189372	0.282167	0.25502	0.160196
cg20466954	1	84768359	S_Shelf	chr1:84764108-84764906	SAMD13;SAMD13;SAMD13;SAMD13	5'UTR	0.154155	0.0963258	0.152184	16.1375	0.0134003	1.6	0.256943	0.154228	0.0972815	0.0916273	0.138924	0.125058	0.155912	0.12563	0.214293	0.179027	0.129291	0.0822939	0.204375	0.173507	0.151397	0.173504	0.167339	0.0615073	0.119831	0.0571789	0.167978	0.0965035	0.0845861	0.126894	0.0562301	0.109978	0.0798611	0.0515411	0.0986741	0.113679	0.0904235	0.129483	0.138803	0.0543873
cg10096893	1	85159003	S_Shelf	chr1:85155605-85156574			0.448093	0.296088	0.436597	17.9082	0.0090208	1.51	0.543409	0.451457	0.236795	0.269384	0.61108	0.612394	0.424859	0.397689	0.466779	0.420624	0.532765	0.547472	0.550803	0.383895	0.422027	0.40143	0.344715	0.255995	0.363575	0.35837	0.454919	0.343046	0.242529	0.242598	0.289419	0.280048	0.20964	0.363346	0.214577	0.307496	0.237676	0.290281	0.303357	0.276631
cg09264091	1	85219265	N_Shore	chr1:85220018-85220338			0.270316	0.205963	0.271173	13.4615	0.0245473	1.31	0.323342	0.266893	0.322314	0.335397	0.334381	0.255648	0.280667	0.151123	0.301319	0.233354	0.289627	0.302767	0.270113	0.22667	0.206851	0.235895	0.259002	0.192848	0.140163	0.154052	0.315543	0.227276	0.183451	0.219161	0.314014	0.195673	0.205123	0.162354	0.221279	0.148134	0.282462	0.16994	0.198895	0.17101
cg21147310	1	85514708	S_Shore	chr1:85513509-85514555	MCOLN3	TSS1500	0.303544	0.368929	0.308195	14.043	0.0215122	-1.22	0.302273	0.322653	0.345782	0.233672	0.297054	0.321019	0.296247	0.255443	0.366962	0.292682	0.279992	0.318751	0.339349	0.295025	0.314634	0.301199	0.277515	0.374151	0.430192	0.396246	0.388924	0.409299	0.334542	0.439536	0.2162	0.401525	0.362276	0.366367	0.335565	0.401309	0.310086	0.32607	0.436598	0.342907
cg22949578	1	85667951	S_Shore	chr1:85665818-85667650	SYDE2	TSS1500	0.272754	0.213862	0.273838	11.0923	0.0425384	1.28	0.324334	0.161985	0.264821	0.249591	0.209293	0.297779	0.256759	0.434427	0.30264	0.203334	0.286974	0.392156	0.244773	0.259219	0.24627	0.247738	0.254719	0.143664	0.251593	0.20632	0.244919	0.232596	0.195603	0.220542	0.152972	0.241651	0.169022	0.215388	0.229893	0.227547	0.208338	0.23265	0.192332	0.270631
cg02664812	1	88928467	Island	chr1:88928283-88928760			0.148816	0.11456	0.152495	10.5333	0.0485133	1.3	0.128966	0.222228	0.131432	0.140108	0.21959	0.134115	0.140166	0.126288	0.146572	0.108707	0.174886	0.117333	0.213566	0.179927	0.12735	0.105036	0.11361	0.0573661	0.101163	0.162313	0.117373	0.138765	0.108402	0.104404	0.0944156	0.103254	0.116188	0.0813999	0.141156	0.13843	0.134052	0.126321	0.12876	0.0937572
cg09327714	1	91316253	Island	chr1:91316249-91317390			0.247219	0.193997	0.247593	11.5093	0.0385858	1.27	0.292025	0.269353	0.263168	0.303577	0.277094	0.214468	0.248369	0.235133	0.275397	0.251358	0.295537	0.184246	0.305364	0.240891	0.154007	0.168466	0.224273	0.170842	0.267896	0.218221	0.200147	0.203912	0.0971825	0.189526	0.240638	0.190233	0.165747	0.160847	0.148069	0.230325	0.204127	0.233525	0.253497	0.123219
cg14179389	1	92947961	Island	chr1:92945907-92952609	GFI1;GFI1;GFI1	Body	0.199879	0.15443	0.19651	11.5859	0.0379246	1.29	0.226443	0.133899	0.292261	0.225356	0.262504	0.253722	0.222115	0.185147	0.177042	0.169313	0.232748	0.178241	0.142774	0.21066	0.126943	0.199406	0.159365	0.147114	0.137492	0.138549	0.140238	0.193646	0.170232	0.145202	0.170963	0.153392	0.15384	0.143073	0.144186	0.155281	0.156625	0.200738	0.13545	0.139284
cg16297569	1	92952517	Island	chr1:92945907-92952609	GFI1;GFI1	TSS1500	0.115051	0.155296	0.113833	14.1167	0.0211799	-1.35	0.0817912	0.100423	0.15802	0.1323	0.0946742	0.134114	0.124286	0.133272	0.0772916	0.120464	0.0999412	0.104515	0.0919003	0.0994718	0.105665	0.123929	0.173814	0.18336	0.118463	0.112949	0.0918825	0.210388	0.158648	0.183299	0.111483	0.158161	0.206812	0.111778	0.154607	0.147401	0.179665	0.14731	0.151511	0.212319
cg09674502	1	92953279	S_Shore	chr1:92945907-92952609	GFI1	TSS1500	0.421621	0.552629	0.41055	11.4514	0.0391107	-1.31	0.205333	0.382873	0.422268	0.444102	0.35675	0.442577	0.456196	0.436098	0.464985	0.527508	0.246618	0.274226	0.257987	0.519613	0.542817	0.613935	0.573674	0.624686	0.38816	0.377808	0.414958	0.696975	0.647766	0.677322	0.331464	0.600186	0.643378	0.452157	0.648373	0.475828	0.590277	0.551072	0.626429	0.647854
cg01196158	1	93912688	N_Shore	chr1:93913636-93914524	FNBP1L;FNBP1L;FNBP1L	TSS1500	0.61542	0.434526	0.603872	27.4073	0.00124572	1.42	0.599077	0.579907	0.600406	0.541709	0.542777	0.745501	0.607272	0.819288	0.647363	0.563639	0.359399	0.709083	0.618138	0.609655	0.656251	0.636222	0.626462	0.356308	0.438521	0.450276	0.40594	0.499124	0.401918	0.499293	0.45301	0.461242	0.473655	0.305148	0.344735	0.371606	0.413833	0.635891	0.487504	0.388936
cg01808739	1	93912802	N_Shore	chr1:93913636-93914524	FNBP1L;FNBP1L;FNBP1L	TSS1500	0.31906	0.192204	0.312639	28.7812	0.000955153	1.66	0.439054	0.290166	0.414249	0.289863	0.257491	0.490063	0.346626	0.286892	0.411857	0.256839	0.198516	0.181326	0.286904	0.298826	0.302095	0.326259	0.346987	0.162556	0.161296	0.180229	0.194097	0.259679	0.221024	0.22792	0.233154	0.214066	0.170428	0.127285	0.157139	0.134294	0.182046	0.248211	0.199087	0.194953
cg22158212	1	98514388	S_Shelf	chr1:98510966-98511710			0.229398	0.175076	0.224191	10.777	0.045839	1.31	0.329768	0.228116	0.222585	0.254032	0.268757	0.229124	0.224318	0.225759	0.279342	0.193335	0.279133	0.163173	0.298312	0.207089	0.182756	0.157518	0.156658	0.15338	0.208315	0.177758	0.211481	0.208873	0.17996	0.165902	0.195924	0.18383	0.146153	0.146037	0.120729	0.154156	0.152234	0.208918	0.192923	0.169715
cg17034181	1	101362442	S_Shore	chr1:101360588-101360832	SLC30A7;SLC30A7	Body	0.121945	0.154929	0.125377	13.1208	0.0266182	-1.27	0.147013	0.129727	0.156549	0.134205	0.0984092	0.113856	0.129548	0.0744513	0.112388	0.106777	0.125459	0.0994659	0.115301	0.137757	0.120801	0.134709	0.136653	0.152354	0.0972166	0.158607	0.15088	0.148138	0.199485	0.154783	0.151393	0.13827	0.133957	0.149177	0.168418	0.165639	0.184592	0.157695	0.154701	0.168481
cg15447231	1	101537255	OpenSea				0.554854	0.42501	0.536563	11.6618	0.0372316	1.31	0.650324	0.61035	0.642497	0.497244	0.579712	0.479458	0.570659	0.524895	0.495462	0.577787	0.545956	0.365686	0.577713	0.551119	0.605858	0.552156	0.605636	0.376467	0.354382	0.306024	0.413289	0.572883	0.466316	0.527109	0.483768	0.479802	0.411629	0.232269	0.42867	0.33646	0.519328	0.44552	0.524998	0.346259
cg09180564	1	102308808	OpenSea		OLFM3	Body	0.315998	0.210366	0.323881	22.8668	0.00312354	1.5	0.405655	0.350403	0.373203	0.284301	0.440801	0.24037	0.295527	0.323439	0.441279	0.214204	0.426041	0.284398	0.383447	0.230484	0.207692	0.267175	0.203546	0.201507	0.236473	0.160173	0.292891	0.199301	0.26856	0.22573	0.239715	0.199616	0.208282	0.164931	0.166394	0.154344	0.255656	0.200947	0.248442	0.153256
cg00867391	1	102462445	OpenSea		OLFM3;OLFM3	5'UTR	0.113063	0.0873867	0.118245	10.4511	0.0494145	1.29	0.16777	0.1206	0.102228	0.100391	0.177397	0.121303	0.112226	0.121081	0.108784	0.105623	0.141601	0.0759182	0.143282	0.0815233	0.0885437	0.0759738	0.0778282	0.0780713	0.0789449	0.0861652	0.0924982	0.0942904	0.0944242	0.087285	0.107422	0.0688544	0.0728776	0.0853626	0.0803391	0.0736363	0.102567	0.104557	0.106746	0.0715315
cg23631062	1	102462806	OpenSea		OLFM3	TSS200	0.219368	0.160722	0.222482	13.9888	0.0218033	1.36	0.275929	0.279426	0.155729	0.169456	0.193471	0.315091	0.204272	0.273858	0.195278	0.152795	0.220485	0.172287	0.319158	0.25128	0.22604	0.166401	0.158296	0.140582	0.161225	0.153597	0.0993101	0.124473	0.159622	0.134325	0.147152	0.177173	0.137634	0.166059	0.110879	0.20249	0.224263	0.203063	0.228882	0.161548
cg19413693	1	108442921	OpenSea		VAV3	Body	0.229317	0.161764	0.225789	10.7833	0.0457723	1.42	0.259238	0.239555	0.146	0.140569	0.24974	0.223011	0.22278	0.229812	0.286396	0.259637	0.228942	0.0812139	0.377818	0.248113	0.22685	0.237856	0.240859	0.114346	0.153473	0.177715	0.19248	0.173123	0.164272	0.182424	0.120309	0.218262	0.198972	0.0739966	0.159713	0.155018	0.154621	0.247289	0.190795	0.0731813
cg22510442	1	109633088	N_Shore	chr1:109633188-109633632	TMEM167B	TSS1500	0.107099	0.0695431	0.106969	24.5051	0.0022381	1.54	0.151073	0.0800772	0.0628149	0.128771	0.141884	0.104437	0.111127	0.0911321	0.0998132	0.097994	0.0853429	0.0855022	0.140455	0.127706	0.127085	0.083221	0.102241	0.0479554	0.0843559	0.0756077	0.0487054	0.0607098	0.0658685	0.0730316	0.0355104	0.0917212	0.0727737	0.0583038	0.051418	0.100939	0.0883816	0.0911502	0.0774763	0.0583247
cg21684021	1	109800400	N_Shore	chr1:109801054-109801700	CELSR2	Body	0.258004	0.346528	0.266924	15.0842	0.0169391	-1.34	0.217832	0.293958	0.272285	0.270762	0.27997	0.230267	0.246745	0.461733	0.238959	0.229872	0.171193	0.224649	0.262342	0.253024	0.265785	0.204253	0.262443	0.325596	0.370001	0.371785	0.262041	0.341257	0.319287	0.28746	0.366429	0.283696	0.346614	0.327416	0.353175	0.430404	0.441689	0.343017	0.39794	0.323174
cg19404896	1	109969078	Island	chr1:109968648-109969570	PSMA5	TSS200	0.101519	0.133852	0.100566	11.458	0.0390454	-1.32	0.059165	0.0860963	0.109974	0.0814386	0.0668974	0.113611	0.104925	0.112939	0.116644	0.14512	0.079813	0.0929783	0.0779948	0.0830193	0.110101	0.149832	0.13527	0.150197	0.10477	0.126963	0.113087	0.124619	0.166104	0.151082	0.0951684	0.0965011	0.179679	0.161877	0.108306	0.0926289	0.17132	0.172693	0.108174	0.152311
cg16140253	1	110166563	S_Shelf	chr1:110162464-110162716	AMPD2;AMPD2;AMPD2	TSS1500	0.383174	0.293765	0.38282	16.0452	0.0137008	1.3	0.487258	0.373675	0.300068	0.384346	0.433579	0.360944	0.393615	0.379596	0.4106	0.451389	0.44204	0.198706	0.436751	0.373718	0.336437	0.350695	0.400537	0.244429	0.292734	0.252284	0.374998	0.36237	0.335557	0.376613	0.264676	0.343267	0.275547	0.191308	0.272802	0.251168	0.258632	0.382125	0.335394	0.180104
cg20253872	1	110166571	S_Shelf	chr1:110162464-110162716	AMPD2;AMPD2;AMPD2	TSS1500	0.424367	0.347244	0.420554	11.4021	0.039597	1.22	0.51868	0.406163	0.327367	0.421769	0.437281	0.401797	0.429539	0.482188	0.441327	0.466993	0.470789	0.243243	0.455095	0.439214	0.420045	0.410574	0.442178	0.272207	0.35492	0.33252	0.40951	0.414216	0.382951	0.412665	0.36131	0.392203	0.336631	0.219809	0.339417	0.290737	0.364355	0.420837	0.375421	0.223435
cg20676696	1	110210444	N_Shore	chr1:110210581-110210956	GSTM2;GSTM2	TSS200	0.215494	0.153585	0.21083	12.692	0.0293349	1.4	0.331981	0.222641	0.126399	0.12784	0.209219	0.178807	0.2197	0.233822	0.222313	0.269163	0.199795	0.113199	0.230366	0.277904	0.244257	0.231223	0.224763	0.129477	0.137356	0.118592	0.19636	0.136646	0.104604	0.206969	0.113748	0.181115	0.157589	0.122552	0.171432	0.18042	0.15902	0.156972	0.188623	0.149477
cg03942855	1	110210925	Island	chr1:110210581-110210956	GSTM2;GSTM2	Body	0.266226	0.193559	0.266906	17.594	0.00967588	1.38	0.306771	0.35425	0.175821	0.228876	0.257146	0.230024	0.275269	0.26194	0.243462	0.346397	0.221751	0.160875	0.266088	0.307584	0.26479	0.310857	0.313948	0.174729	0.147154	0.164841	0.223735	0.229244	0.18951	0.271392	0.114894	0.279689	0.181663	0.110514	0.173419	0.184619	0.181462	0.197998	0.247135	0.218496
cg22165175	1	111148915	N_Shore	chr1:111148983-111150186	KCNA2	TSS1500	0.306025	0.233571	0.300047	12.3751	0.0316169	1.31	0.401482	0.278042	0.203088	0.298395	0.268953	0.284951	0.311125	0.317754	0.351242	0.285863	0.292767	0.169262	0.359986	0.343685	0.322118	0.31226	0.40145	0.185814	0.241544	0.201651	0.229355	0.224169	0.256323	0.319192	0.209166	0.293998	0.210841	0.178291	0.250757	0.213307	0.208798	0.297003	0.281071	0.169427
cg16164356	1	111683801	S_Shore	chr1:111682227-111683303	DRAM2;CEPT1;CEPT1	5'UTR	0.405267	0.313138	0.402897	22.2011	0.00358755	1.29	0.409154	0.417856	0.404324	0.294093	0.566327	0.4333	0.404215	0.491072	0.385866	0.312879	0.346626	0.464331	0.366265	0.468988	0.375379	0.394034	0.354836	0.293547	0.272798	0.343515	0.378422	0.28942	0.359097	0.333362	0.259033	0.321502	0.334138	0.282119	0.262281	0.271585	0.310694	0.378618	0.349596	0.283621
cg21926138	1	111889420	Island	chr1:111889138-111889539	C1orf88	Body	0.19458	0.157536	0.191361	14.5462	0.0191704	1.24	0.202817	0.160825	0.15681	0.16104	0.182895	0.190945	0.198427	0.177994	0.207538	0.197299	0.205576	0.164077	0.172306	0.22953	0.235274	0.243704	0.220802	0.147283	0.146763	0.145777	0.154199	0.188551	0.158557	0.192901	0.129913	0.195791	0.1652	0.144902	0.154301	0.135219	0.128164	0.179861	0.16511	0.145622
cg00543976	1	112058750	S_Shore	chr1:112058184-112058590	ADORA3	Body	0.213311	0.152456	0.206929	10.7089	0.0465503	1.4	0.33398	0.211243	0.0944106	0.199407	0.199307	0.174502	0.223653	0.178461	0.215148	0.251468	0.229814	0.0958805	0.236031	0.263461	0.223184	0.246912	0.249428	0.125554	0.147335	0.12288	0.169429	0.139091	0.134829	0.210353	0.132779	0.181291	0.159417	0.111965	0.1635	0.164686	0.164098	0.183701	0.180418	0.100418
cg00887511	1	112281073	Island	chr1:112281052-112283277	C1orf183;C1orf183	Body	0.137144	0.095067	0.148056	12.2638	0.0324514	1.44	0.199174	0.163225	0.122628	0.090857	0.0872145	0.117686	0.13509	0.166894	0.103412	0.148567	0.140144	0.0897384	0.147089	0.151544	0.170051	0.155088	0.143047	0.0809559	0.102677	0.125145	0.0903323	0.063702	0.0589423	0.106025	0.186518	0.123056	0.0915496	0.0738151	0.0880349	0.0833068	0.0915301	0.0896247	0.101393	0.0595317
cg22646710	1	114696798	N_Shore	chr1:114696886-114697185	SYT6	TSS1500	0.151766	0.124514	0.149201	12.2137	0.0328674	1.22	0.148579	0.157756	0.182947	0.168534	0.161849	0.169181	0.147812	0.1859	0.153529	0.124695	0.182302	0.131039	0.172232	0.116311	0.119137	0.122096	0.136115	0.114285	0.10985	0.125983	0.128496	0.149738	0.141847	0.122469	0.133033	0.132081	0.105493	0.118039	0.11568	0.1096	0.120714	0.145534	0.123901	0.119991
cg18396987	1	115398073	S_Shore	chr1:115397448-115397942	SYCP1	5'UTR	0.308432	0.214841	0.310802	24.6316	0.00218517	1.44	0.353752	0.304889	0.206835	0.2371	0.279668	0.31707	0.285541	0.416645	0.251655	0.262716	0.244541	0.293031	0.464152	0.370929	0.41301	0.284793	0.257011	0.208265	0.195457	0.286078	0.281667	0.178715	0.198981	0.196716	0.175848	0.207441	0.245766	0.226061	0.172168	0.205826	0.256083	0.196587	0.188128	0.23251
cg12813768	1	115398123	S_Shore	chr1:115397448-115397942	SYCP1	Body	0.332622	0.23731	0.32303	12.7896	0.0287581	1.4	0.335078	0.406928	0.353663	0.28915	0.466886	0.344692	0.32165	0.366565	0.271698	0.20778	0.230967	0.372643	0.442336	0.324088	0.346946	0.286143	0.287367	0.274113	0.288854	0.3497	0.343031	0.21205	0.273889	0.171078	0.147956	0.215119	0.248859	0.246422	0.180213	0.19569	0.218718	0.202603	0.193282	0.272686
cg10174333	1	116336029	OpenSea				0.447777	0.351412	0.447398	17.3126	0.0102615	1.27	0.512245	0.502477	0.539771	0.490142	0.496097	0.342021	0.433867	0.393498	0.528798	0.376204	0.491969	0.356502	0.5475	0.369147	0.452783	0.410732	0.368448	0.290098	0.307728	0.337211	0.383486	0.415144	0.399537	0.415099	0.345185	0.384558	0.324552	0.286456	0.324353	0.297913	0.287186	0.499396	0.413197	0.262901
cg21852513	1	116371475	S_Shore	chr1:116370810-116371303			0.334672	0.275748	0.334622	34.6162	0.000324757	1.21	0.399253	0.329512	0.326774	0.357301	0.322105	0.336041	0.329936	0.37369	0.356314	0.283406	0.356737	0.319254	0.350066	0.32352	0.304485	0.31004	0.310986	0.268381	0.313018	0.252308	0.295116	0.301769	0.287387	0.273922	0.302871	0.294491	0.272327	0.19659	0.262589	0.272076	0.238112	0.311194	0.295846	0.249718
cg11819305	1	117910798	S_Shore	chr1:117909174-117910445	MAN1A2;MAN1A2	5'UTR	0.203061	0.153306	0.204133	12.4163	0.0313288	1.32	0.295605	0.199528	0.142632	0.257208	0.190606	0.214838	0.196157	0.263891	0.206918	0.198068	0.142197	0.247798	0.274031	0.184275	0.156096	0.132548	0.149638	0.132721	0.204597	0.13914	0.220615	0.153521	0.159117	0.133544	0.156321	0.130186	0.135763	0.105984	0.129773	0.174981	0.152059	0.206276	0.150259	0.121351
cg07017093	1	118471375	N_Shore	chr1:118471840-118472720	WDR3;GDAP2;GDAP2	5'UTR	0.337547	0.262901	0.332437	18.7218	0.00756393	1.28	0.483357	0.299558	0.286614	0.314161	0.386546	0.413556	0.351866	0.385317	0.369586	0.307442	0.262977	0.308267	0.322664	0.383722	0.271264	0.258671	0.332724	0.277164	0.244113	0.285489	0.269623	0.251429	0.288357	0.260286	0.251192	0.268986	0.260725	0.278493	0.275026	0.286374	0.207608	0.271972	0.26935	0.223121
cg00482226	1	120189930	N_Shore	chr1:120190377-120191251	ZNF697	5'UTR	0.225588	0.182206	0.221692	11.7553	0.0364681	1.24	0.243663	0.2225	0.16363	0.18239	0.206104	0.247385	0.22494	0.217786	0.205399	0.260594	0.240616	0.188079	0.281645	0.274002	0.229575	0.228754	0.217933	0.196797	0.101812	0.170057	0.142458	0.180963	0.168036	0.196652	0.17239	0.157636	0.186815	0.181091	0.187419	0.212591	0.211983	0.244615	0.209877	0.176301
cg08847140	1	145416777	S_Shore	chr1:145415411-145415708	HFE2;HFE2;HFE2;HFE2	Body	0.447932	0.358196	0.440481	20.2997	0.0053805	1.25	0.53874	0.459562	0.361536	0.42299	0.360643	0.439918	0.426523	0.484946	0.522051	0.459611	0.523136	0.432931	0.511696	0.414641	0.415286	0.415256	0.425374	0.357607	0.400549	0.35349	0.385617	0.388734	0.367209	0.408547	0.323203	0.363218	0.380745	0.305779	0.365225	0.298786	0.353189	0.421506	0.336351	0.279569
cg16928044	1	145589929	S_Shore	chr1:145589135-145589535	NUDT17	TSS1500	0.171501	0.124316	0.174023	12.1391	0.0334321	1.38	0.284663	0.198463	0.163113	0.161262	0.18005	0.136215	0.166591	0.260328	0.157927	0.149736	0.175684	0.0870465	0.229833	0.14996	0.140331	0.128756	0.145562	0.0829518	0.13393	0.104466	0.129569	0.160794	0.124412	0.134796	0.189309	0.134639	0.123359	0.0671722	0.11512	0.104119	0.157071	0.145237	0.133306	0.0731207
cg06871074	1	146551565	Island	chr1:146551476-146551764			0.221165	0.151182	0.218956	15.2849	0.0161958	1.46	0.210841	0.275985	0.138642	0.25248	0.230641	0.126896	0.203838	0.328011	0.123255	0.30115	0.172744	0.318978	0.244548	0.17353	0.257895	0.144386	0.255978	0.147429	0.113037	0.157427	0.157973	0.139235	0.143332	0.142127	0.131692	0.131105	0.151285	0.196044	0.142145	0.164841	0.192409	0.147204	0.185346	0.127458
cg16700924	1	146552102	N_Shore	chr1:146552328-146552577			0.15615	0.0807166	0.152028	13.2496	0.0258118	1.93	0.142488	0.206674	0.0574889	0.216135	0.162596	0.0614499	0.135956	0.247937	0.0863287	0.239635	0.0801341	0.2365	0.215892	0.0879706	0.221523	0.0565302	0.199306	0.0712011	0.0471562	0.0478647	0.0925928	0.057688	0.0762493	0.0788673	0.074564	0.0708057	0.0593743	0.101786	0.0818277	0.0994194	0.161146	0.064979	0.133733	0.0529277
cg12136274	1	146649770	Island	chr1:146649622-146649852	PDIA3P	Body	0.330666	0.230157	0.327854	31.4169	0.000581535	1.44	0.341348	0.338474	0.370431	0.337505	0.351195	0.328443	0.327387	0.269175	0.407821	0.257954	0.408652	0.310172	0.326823	0.324172	0.286331	0.323426	0.312008	0.167359	0.328291	0.295314	0.2903	0.21826	0.190103	0.2767	0.255573	0.248092	0.159744	0.155966	0.276534	0.227178	0.174359	0.226881	0.285803	0.13621
cg24947451	1	146649851	Island	chr1:146649622-146649852	PDIA3P	Body	0.597363	0.492151	0.588667	15.766	0.0145009	1.21	0.550756	0.514181	0.630058	0.571816	0.54655	0.644788	0.585067	0.549714	0.790492	0.54797	0.745234	0.54968	0.543799	0.585384	0.611398	0.608876	0.579405	0.484851	0.569253	0.570312	0.489199	0.486826	0.464892	0.599007	0.445496	0.502761	0.499467	0.44551	0.537604	0.418867	0.386596	0.443687	0.525746	0.496483
cg11983977	1	146714019	N_Shore	chr1:146714089-146715278	CHD1L	TSS1500	0.215493	0.173586	0.215297	12.1962	0.0329998	1.24	0.300416	0.267775	0.229522	0.224582	0.209214	0.171619	0.212264	0.241432	0.167397	0.19233	0.206042	0.172832	0.264129	0.216375	0.221141	0.179698	0.18662	0.190204	0.154993	0.153918	0.193191	0.218302	0.238271	0.17187	0.170656	0.17915	0.137997	0.171351	0.141924	0.13045	0.137278	0.207146	0.211783	0.142482
cg23997339	1	147012684	OpenSea		BCL9	TSS1500	0.354301	0.274645	0.349041	17.4408	0.00997372	1.29	0.424135	0.365098	0.299943	0.360366	0.351967	0.340414	0.353281	0.401572	0.363809	0.343057	0.400865	0.213766	0.400308	0.332667	0.34489	0.36566	0.361317	0.187985	0.279674	0.251886	0.307523	0.324359	0.301183	0.318599	0.272737	0.321483	0.259561	0.166259	0.27744	0.284336	0.283697	0.333221	0.319905	0.179124
cg11754402	1	147012719	OpenSea		BCL9	TSS1500	0.151345	0.109024	0.149957	16.033	0.0137448	1.39	0.17643	0.168512	0.0948091	0.116733	0.193735	0.155153	0.148479	0.106515	0.155715	0.17452	0.165003	0.114584	0.242734	0.124446	0.13501	0.145987	0.154496	0.0886227	0.123758	0.121354	0.0956435	0.109476	0.0811896	0.136358	0.0835421	0.137925	0.120875	0.102969	0.12702	0.0921116	0.0944228	0.126852	0.135908	0.0753898
cg13067553	1	147782452	Island	chr1:147782066-147782473			0.26116	0.19208	0.261616	15.1852	0.0165716	1.36	0.296856	0.321168	0.261241	0.245047	0.247681	0.335863	0.248	0.239382	0.280796	0.167315	0.319475	0.203486	0.347973	0.222294	0.247443	0.201166	0.254539	0.21273	0.257543	0.183428	0.336727	0.181756	0.164538	0.1503	0.211637	0.257728	0.151376	0.156959	0.137403	0.15788	0.166496	0.184581	0.228113	0.126168
cg02451774	1	147801218	OpenSea				0.505007	0.384111	0.50602	23.957	0.00250524	1.31	0.515187	0.544967	0.519894	0.430265	0.572561	0.567252	0.500315	0.585251	0.536465	0.478153	0.463328	0.360626	0.538184	0.449015	0.553137	0.511635	0.458878	0.31794	0.497262	0.420982	0.519258	0.454585	0.387716	0.254992	0.441642	0.37109	0.361363	0.264782	0.273669	0.431537	0.435012	0.467314	0.354676	0.276062
cg02393684	1	149144161	N_Shelf	chr1:149146208-149146697			0.463358	0.372604	0.471371	23.9293	0.00251289	1.24	0.461097	0.548257	0.444691	0.453076	0.50966	0.448722	0.437383	0.538643	0.521936	0.436318	0.42932	0.40431	0.565146	0.368936	0.495646	0.391397	0.422547	0.264868	0.42358	0.439914	0.448448	0.369781	0.358209	0.365369	0.415618	0.376276	0.357158	0.335891	0.282796	0.373555	0.369431	0.441781	0.412904	0.298681
cg22431262	1	149144849	N_Shore	chr1:149146208-149146697			0.429874	0.353848	0.429974	15.4156	0.0157228	1.21	0.409026	0.497017	0.375377	0.359787	0.530715	0.482847	0.406055	0.443801	0.503377	0.410955	0.350071	0.392941	0.544159	0.356515	0.515949	0.322774	0.406497	0.277372	0.378083	0.394649	0.429272	0.365089	0.327235	0.304708	0.341504	0.354477	0.338277	0.306266	0.365966	0.358886	0.370062	0.404328	0.378682	0.320561
cg00561287	1	150230177	OpenSea		CA14	TSS200	0.263313	0.181508	0.262708	23.3916	0.00280993	1.45	0.293596	0.309431	0.28538	0.310226	0.279024	0.297213	0.243979	0.198081	0.377139	0.196247	0.243624	0.290578	0.373797	0.182997	0.243888	0.185683	0.165444	0.151139	0.170417	0.170906	0.262313	0.194717	0.17573	0.190919	0.169487	0.155199	0.163495	0.192588	0.165575	0.157373	0.196809	0.209641	0.184935	0.174385
cg05037389	1	150230233	OpenSea		CA14;CA14	5'UTR	0.33837	0.219968	0.3369	35.1219	0.000296035	1.54	0.367866	0.428985	0.347684	0.359556	0.363879	0.27897	0.303991	0.295122	0.461071	0.274901	0.374446	0.397364	0.450076	0.252282	0.305313	0.223304	0.267478	0.192431	0.293511	0.221279	0.287214	0.217576	0.208656	0.249062	0.238382	0.194973	0.21512	0.234783	0.181571	0.187211	0.156228	0.265475	0.22144	0.17455
cg00102955	1	150230345	OpenSea		CA14;CA14	5'UTR	0.259437	0.157787	0.282185	15.0403	0.0171214	1.64	0.305847	0.291717	0.288385	0.220448	0.296492	0.19178	0.208515	0.439375	0.358402	0.138419	0.390571	0.27248	0.383299	0.142773	0.189443	0.147456	0.145034	0.138434	0.216011	0.17479	0.198084	0.142194	0.119937	0.165523	0.285708	0.121338	0.135691	0.149435	0.102258	0.158731	0.140916	0.171253	0.137749	0.124333
cg15823180	1	150521836	Island	chr1:150521349-150522368	ADAMTSL4;ADAMTSL4	TSS200	0.115745	0.158552	0.115392	13.954	0.0219767	-1.37	0.073172	0.107867	0.076713	0.0907365	0.101309	0.0905882	0.111972	0.126527	0.0979131	0.106243	0.0801245	0.133026	0.126963	0.157308	0.175522	0.206196	0.10548	0.208346	0.155978	0.127145	0.12764	0.147308	0.129037	0.170912	0.173864	0.129247	0.184189	0.220382	0.151181	0.151031	0.106588	0.148513	0.168162	0.195866
cg07119434	1	151103642	N_Shore	chr1:151103685-151106100			0.146702	0.118553	0.146689	13.5588	0.0239985	1.24	0.192332	0.148732	0.127609	0.139911	0.130354	0.138555	0.155172	0.155559	0.152395	0.177233	0.151971	0.0924406	0.0944545	0.173581	0.146671	0.15285	0.16412	0.0952965	0.136308	0.120847	0.0926463	0.113036	0.115458	0.128819	0.136193	0.154293	0.104031	0.0888102	0.109685	0.124857	0.134454	0.109867	0.137045	0.113753
cg20294789	1	151513456	S_Shore	chr1:151512661-151513199	TUFT1;TUFT1	Body	0.170117	0.12644	0.166357	10.5324	0.0485212	1.35	0.280616	0.174473	0.112001	0.142533	0.170081	0.145195	0.169283	0.137666	0.224208	0.156321	0.199452	0.0873883	0.220306	0.199204	0.15566	0.142898	0.174699	0.109106	0.1288	0.118482	0.1279	0.131822	0.124673	0.143912	0.110717	0.140885	0.121206	0.112346	0.12838	0.12945	0.119932	0.161931	0.144566	0.0953648
cg27577972	1	151513502	S_Shore	chr1:151512661-151513199	TUFT1;TUFT1	Body	0.29408	0.226547	0.29278	15.1777	0.0165982	1.3	0.340579	0.21461	0.219887	0.265795	0.285575	0.245923	0.310458	0.29876	0.333255	0.37912	0.254289	0.179912	0.307285	0.375556	0.30668	0.327253	0.354429	0.21656	0.220785	0.191819	0.237356	0.24419	0.191168	0.254859	0.189878	0.306976	0.244746	0.187538	0.226108	0.220908	0.147414	0.294012	0.267649	0.209336
cg00295744	1	151689985	OpenSea		TNRC4	TSS1500	0.443781	0.363641	0.444427	13.9033	0.0222105	1.22	0.48936	0.555495	0.559667	0.420319	0.450759	0.472911	0.430243	0.441065	0.489984	0.342371	0.479087	0.355958	0.553711	0.390031	0.366539	0.418102	0.32867	0.344846	0.465748	0.361419	0.458851	0.321662	0.358698	0.295186	0.300057	0.358717	0.3077	0.415434	0.397844	0.345713	0.36506	0.411602	0.353442	0.319926
cg02959609	1	151693503	N_Shore	chr1:151693991-151694282	C1orf230	TSS1500	0.230734	0.186962	0.235046	12.8632	0.0282971	1.23	0.21046	0.216805	0.32194	0.270304	0.291173	0.250402	0.244744	0.240779	0.275096	0.230208	0.1722	0.211992	0.151575	0.177861	0.20659	0.252262	0.198083	0.164633	0.201595	0.17545	0.192429	0.229639	0.221878	0.191588	0.165329	0.220962	0.179586	0.158348	0.152702	0.18124	0.147582	0.181743	0.210213	0.203445
cg12280317	1	152008083	N_Shore	chr1:152008838-152009112	S100A11	Body	0.128939	0.188065	0.136279	12.7628	0.028913	-1.46	0.0849846	0.1119	0.116603	0.148707	0.196517	0.178923	0.127355	0.146933	0.142833	0.106544	0.144715	0.140567	0.127978	0.112791	0.10349	0.100965	0.10016	0.178836	0.243178	0.259755	0.190448	0.202392	0.197929	0.140073	0.141266	0.167622	0.155504	0.26267	0.181586	0.160911	0.196143	0.197452	0.103235	0.218104
cg16689481	1	152079713	N_Shore	chr1:152079997-152081705	TCHH	3'UTR	0.531758	0.378347	0.545293	34.5713	0.000327303	1.41	0.582785	0.53466	0.482543	0.454248	0.666309	0.45709	0.524441	0.711562	0.510687	0.497103	0.545249	0.474187	0.449962	0.511315	0.569165	0.573061	0.495514	0.319976	0.236395	0.342	0.452367	0.509031	0.439393	0.351116	0.410846	0.477675	0.380396	0.29155	0.344916	0.326524	0.400887	0.459245	0.397584	0.291997
cg26466858	1	152595842	OpenSea		LCE3A	TSS1500	0.443965	0.343187	0.444569	28.4072	0.00102904	1.29	0.490341	0.43313	0.491612	0.432893	0.429492	0.454077	0.441929	0.511562	0.569286	0.35376	0.428746	0.299729	0.472633	0.474673	0.413036	0.471101	0.379413	0.317686	0.361854	0.310898	0.414874	0.324767	0.404889	0.314319	0.331445	0.286034	0.356566	0.309002	0.348327	0.334121	0.298335	0.367377	0.461771	0.291921
cg21400802	1	153312501	OpenSea		PGLYRP4	Body	0.0708435	0.106501	0.0734626	20.3367	0.00533458	-1.5	0.0966892	0.0560566	0.0805094	0.0725325	0.0702245	0.0821722	0.070356	0.07752	0.0620669	0.0515966	0.112621	0.0526239	0.0977991	0.0648008	0.0420936	0.0572656	0.0574129	0.0900284	0.12098	0.118897	0.127484	0.115236	0.128019	0.087964	0.106655	0.121282	0.0838139	0.101006	0.0833899	0.0805604	0.105128	0.148425	0.0710713	0.120579
cg17250929	1	153513810	OpenSea		S100A5	Body	0.417535	0.520576	0.428223	13.9574	0.0219602	-1.25	0.472813	0.427379	0.439865	0.457789	0.514558	0.533265	0.421448	0.322051	0.432591	0.396845	0.471271	0.463877	0.434842	0.356816	0.331602	0.323845	0.297239	0.425901	0.62688	0.589802	0.603622	0.49397	0.517255	0.502563	0.593311	0.449224	0.493751	0.560591	0.475344	0.546024	0.5233	0.520559	0.489978	0.437712
cg09762021	1	153762224	OpenSea				0.288747	0.221508	0.280872	11.8032	0.0360922	1.3	0.358734	0.31254	0.207991	0.303066	0.36303	0.278124	0.283439	0.331538	0.323003	0.269667	0.296621	0.22535	0.366879	0.278152	0.218377	0.248901	0.24329	0.187202	0.270554	0.232793	0.276182	0.24466	0.227444	0.242107	0.188246	0.196307	0.234778	0.19177	0.212406	0.172865	0.2034	0.295743	0.230408	0.158767
cg00205485	1	153958871	OpenSea		RAB13	TSS200	0.111081	0.0715224	0.107919	16.3479	0.0127853	1.55	0.19844	0.102562	0.0878856	0.116162	0.16608	0.105274	0.112617	0.137484	0.129278	0.0800448	0.0836723	0.0772341	0.137657	0.0955626	0.0943167	0.0804192	0.083684	0.0659277	0.0740414	0.0662586	0.0866115	0.0689495	0.0633155	0.068103	0.0644151	0.0691963	0.0667975	0.0630597	0.0735189	0.067542	0.0762184	0.0916047	0.0883906	0.0619298
cg10946435	1	154843044	OpenSea		KCNN3	TSS1500	0.231947	0.180879	0.228764	11.7487	0.0365217	1.28	0.319503	0.228323	0.252134	0.269656	0.273593	0.247796	0.23455	0.207699	0.288041	0.196815	0.247606	0.178661	0.253929	0.192985	0.193338	0.168055	0.19041	0.123866	0.225954	0.155408	0.239658	0.223834	0.217591	0.220889	0.160943	0.160974	0.165486	0.147508	0.148267	0.16478	0.173646	0.219703	0.194268	0.132166
cg23803022	1	154908781	N_Shore	chr1:154908962-154909931	PMVK	Body	0.488644	0.39933	0.489721	22.4219	0.00342813	1.22	0.520993	0.534545	0.51233	0.574361	0.525901	0.482042	0.472935	0.46254	0.455986	0.412604	0.580338	0.52776	0.614815	0.403486	0.401611	0.405843	0.418857	0.340946	0.414112	0.370349	0.403202	0.379335	0.485191	0.37513	0.43083	0.341496	0.397145	0.387415	0.419603	0.390607	0.466244	0.449507	0.365501	0.372
cg11491247	1	155035530	Island	chr1:155034925-155036578	EFNA4;EFNA4;EFNA4	TSS1500	0.29933	0.242567	0.298601	39.1552	0.000150066	1.23	0.311885	0.308532	0.346087	0.314024	0.320754	0.288677	0.29809	0.361644	0.290841	0.264268	0.268585	0.249128	0.345157	0.256131	0.283829	0.301296	0.279686	0.235674	0.262812	0.23109	0.247951	0.255008	0.23092	0.26055	0.267386	0.253677	0.207833	0.247641	0.209083	0.217555	0.246408	0.253989	0.245262	0.250806
cg16905506	1	155035748	Island	chr1:155034925-155036578	EFNA4;EFNA4;EFNA4	TSS1500	0.273673	0.216559	0.265082	11.5196	0.0385111	1.26	0.21059	0.276411	0.340925	0.275923	0.234455	0.233544	0.272235	0.276474	0.27498	0.271708	0.252209	0.272414	0.260059	0.252825	0.31755	0.343483	0.286663	0.257458	0.185253	0.195558	0.198662	0.230997	0.206465	0.22363	0.185415	0.245208	0.215	0.257202	0.195462	0.216234	0.153682	0.244183	0.201861	0.269232
cg20495040	1	155107961	N_Shore	chr1:155108007-155108611	RAG1AP1;RAG1AP1;RAG1AP1	TSS1500	0.0992995	0.07685	0.10102	14.4532	0.0195842	1.29	0.114505	0.101756	0.104676	0.101598	0.114405	0.0775719	0.0988534	0.121093	0.0639705	0.141366	0.0936308	0.118074	0.096151	0.0788008	0.104881	0.0864816	0.0702769	0.0824342	0.0807157	0.0650654	0.0666693	0.0695061	0.0985271	0.0625922	0.118777	0.0666547	0.055999	0.0812926	0.0851463	0.0589364	0.0873664	0.0703101	0.0751507	0.0813071
cg14171486	1	155139557	OpenSea				0.276413	0.196366	0.270755	10.531	0.0485307	1.41	0.416035	0.279179	0.173936	0.26359	0.287699	0.238143	0.279277	0.227953	0.370898	0.326923	0.288855	0.107561	0.375176	0.298123	0.256636	0.216315	0.292725	0.150982	0.202919	0.144321	0.266236	0.266723	0.219622	0.265139	0.160412	0.211508	0.189284	0.101188	0.18757	0.15655	0.165694	0.290514	0.221349	0.138203
cg15676040	1	155290446	N_Shore	chr1:155290606-155291001	RUSC1;C1orf104;FDPS;FDPS;RUSC1;FDPS	3'UTR	0.274975	0.222054	0.278928	16.4131	0.012595	1.24	0.36681	0.291647	0.247838	0.289993	0.301848	0.252778	0.272606	0.320352	0.28095	0.217358	0.276061	0.208032	0.316924	0.294133	0.25455	0.236692	0.246004	0.186589	0.247877	0.225497	0.278684	0.28287	0.244086	0.219574	0.255374	0.220978	0.202118	0.15658	0.169363	0.220331	0.236459	0.242235	0.236966	0.14934
cg08170787	1	155290535	N_Shore	chr1:155290606-155291001	RUSC1;C1orf104;RUSC1	3'UTR	0.297879	0.226779	0.300241	24.9389	0.00205048	1.31	0.382016	0.335675	0.262471	0.285179	0.279091	0.265162	0.287644	0.387899	0.29819	0.266558	0.3084	0.221938	0.340456	0.338111	0.294945	0.245653	0.264553	0.196266	0.237022	0.199619	0.288972	0.28454	0.232561	0.232058	0.223125	0.254169	0.235398	0.157177	0.188493	0.222878	0.226283	0.271116	0.253541	0.152032
cg08574629	1	155290542	N_Shore	chr1:155290606-155291001	RUSC1;C1orf104;RUSC1	3'UTR	0.23036	0.171627	0.229639	16.9082	0.0112182	1.34	0.353404	0.220965	0.196549	0.191129	0.202932	0.186262	0.225023	0.291547	0.267995	0.205197	0.222492	0.157904	0.261863	0.268494	0.24312	0.215551	0.205693	0.154403	0.150852	0.142929	0.235292	0.231704	0.177199	0.181869	0.166112	0.203175	0.180401	0.125417	0.157505	0.170471	0.199745	0.170959	0.169448	0.100183
cg22234962	1	155291297	N_Shore	chr1:155292469-155295433	RUSC1;RUSC1;C1orf104	5'UTR	0.477285	0.386292	0.473181	57.2852	1.04e-05	1.24	0.510536	0.52753	0.497833	0.460413	0.441654	0.458518	0.471012	0.483051	0.488205	0.481313	0.483274	0.442028	0.510413	0.484451	0.469224	0.4703	0.434094	0.404948	0.422985	0.364262	0.442261	0.444945	0.401235	0.418601	0.393039	0.374058	0.340244	0.342864	0.368196	0.35047	0.381086	0.41347	0.373231	0.331076
cg15496388	1	155937541	OpenSea		ARHGEF2;ARHGEF2;ARHGEF2	Body	0.408054	0.325739	0.409935	12.3766	0.0316133	1.25	0.532022	0.388079	0.43323	0.457536	0.414596	0.351223	0.414665	0.522984	0.395291	0.386935	0.437916	0.2162	0.484839	0.389921	0.344956	0.372306	0.394216	0.236151	0.280189	0.248358	0.344115	0.390663	0.396508	0.360225	0.401354	0.320212	0.307672	0.198473	0.337276	0.272468	0.391922	0.404671	0.379999	0.267313
cg11717597	1	156046546	Island	chr1:156046343-156047384	MEX3A	Body	0.255616	0.168051	0.250022	14.29	0.020346	1.52	0.208795	0.291708	0.264684	0.221303	0.176361	0.141882	0.260824	0.327693	0.142851	0.31529	0.167268	0.171722	0.284207	0.296784	0.351775	0.35419	0.36813	0.14264	0.132532	0.123377	0.134506	0.190852	0.165516	0.186258	0.148687	0.130518	0.223845	0.145102	0.264131	0.173615	0.185192	0.132259	0.227058	0.150773
cg05047401	1	156131213	OpenSea		SEMA4A	Body	0.563003	0.442284	0.555067	79.0827	8.09e-07	1.27	0.613313	0.600272	0.558389	0.569879	0.505549	0.533014	0.555388	0.511687	0.581192	0.524064	0.599389	0.528631	0.603591	0.573659	0.592399	0.554286	0.566341	0.438527	0.444153	0.425896	0.466655	0.444153	0.455176	0.406671	0.423165	0.477737	0.447969	0.438527	0.444153	0.416559	0.425896	0.449733	0.481591	0.432266
cg11084266	1	156187819	S_Shore	chr1:156186237-156186647	PMF1	Body	0.155859	0.21064	0.163452	10.5898	0.0479096	-1.35	0.247917	0.174906	0.23084	0.162289	0.11176	0.122634	0.165464	0.0886774	0.171294	0.133457	0.116344	0.156742	0.145634	0.150028	0.141361	0.169305	0.160942	0.219764	0.184353	0.159176	0.20923	0.253626	0.268222	0.207193	0.243196	0.189613	0.22477	0.169734	0.204887	0.191809	0.194828	0.21978	0.19653	0.244176
cg07980460	1	156427183	Island	chr1:156426549-156427362			0.159176	0.201771	0.159283	16.7144	0.0117274	-1.27	0.157703	0.217696	0.136445	0.107159	0.130479	0.180866	0.158409	0.193147	0.132829	0.177344	0.115788	0.155212	0.182154	0.150148	0.125084	0.19022	0.195316	0.209373	0.204847	0.195956	0.197791	0.247875	0.134747	0.176091	0.220926	0.201797	0.226364	0.164049	0.226282	0.160525	0.204174	0.221957	0.229614	0.207742
cg26121730	1	156460453	OpenSea		MEF2D	5'UTR	0.283003	0.222443	0.285737	11.5156	0.0385384	1.27	0.352436	0.290109	0.313049	0.34547	0.339171	0.318607	0.281709	0.314663	0.332723	0.20751	0.301919	0.190892	0.339549	0.239729	0.224105	0.17907	0.240341	0.179303	0.248199	0.203411	0.282849	0.265373	0.283174	0.233074	0.296012	0.186328	0.168902	0.151066	0.18732	0.186323	0.2347	0.278912	0.250898	0.145681
cg26885488	1	156462202	OpenSea		MEF2D	5'UTR	0.309962	0.232809	0.304369	17.4912	0.00987256	1.33	0.411209	0.314716	0.290585	0.334806	0.356101	0.328734	0.310141	0.285689	0.356977	0.30337	0.338296	0.254742	0.361104	0.292758	0.256419	0.239782	0.233921	0.169718	0.279688	0.227903	0.326624	0.272472	0.273004	0.274465	0.231058	0.221757	0.191128	0.196643	0.190881	0.201456	0.244268	0.277068	0.22589	0.153726
cg05654780	1	156625372	N_Shore	chr1:156627342-156627576	BCAN	Body	0.356307	0.283377	0.350221	20.5193	0.00515373	1.26	0.382744	0.305317	0.337249	0.456583	0.368587	0.389358	0.367999	0.359996	0.408515	0.328408	0.352163	0.349696	0.316066	0.324833	0.285471	0.346761	0.377468	0.276351	0.364916	0.266359	0.295281	0.338278	0.287464	0.327643	0.276016	0.27539	0.265885	0.290889	0.273296	0.299042	0.271928	0.29372	0.203837	0.211118
cg21838334	1	156646653	Island	chr1:156646292-156647260	NES	1stExon	0.170142	0.134467	0.166232	10.5436	0.0484054	1.27	0.239367	0.158892	0.145639	0.176105	0.128805	0.141806	0.174537	0.136818	0.195975	0.178989	0.164194	0.162472	0.139725	0.221805	0.188959	0.150077	0.18824	0.138702	0.152929	0.156827	0.147877	0.113132	0.162439	0.133414	0.104614	0.160947	0.104785	0.16062	0.125641	0.130792	0.106605	0.13447	0.100586	0.151552
cg13224583	1	156883745	OpenSea		PEAR1	Body	0.595988	0.361371	0.586405	62.9728	4.88e-06	1.65	0.570395	0.596422	0.422608	0.486846	0.620411	0.668669	0.561741	0.697373	0.592468	0.637915	0.669451	0.719989	0.591562	0.577264	0.647113	0.513386	0.558178	0.506075	0.384881	0.326507	0.486796	0.323196	0.345125	0.333865	0.299865	0.278301	0.321359	0.43341	0.377632	0.426173	0.401414	0.379021	0.301497	0.218188
cg12126706	1	156889128	N_Shore	chr1:156890243-156890806	C1orf92	TSS1500	0.492712	0.634616	0.489392	13.2582	0.025763	-1.29	0.398876	0.434064	0.754551	0.607886	0.396044	0.506448	0.529684	0.570244	0.442018	0.431479	0.463822	0.284173	0.399143	0.540632	0.485794	0.56926	0.561984	0.65852	0.59282	0.41784	0.479014	0.801676	0.773084	0.622418	0.78277	0.545715	0.676902	0.412828	0.726515	0.589054	0.812311	0.665737	0.56514	0.66613
cg05766896	1	157789933	OpenSea		FCRL1;FCRL1;FCRL1;FCRL1;FCRL1;FCRL1	5'UTR	0.268223	0.171481	0.260862	14.2052	0.0207368	1.56	0.413096	0.297567	0.167587	0.405023	0.25961	0.246948	0.277517	0.172407	0.318569	0.258008	0.267611	0.107617	0.398352	0.246207	0.222489	0.236128	0.265047	0.146586	0.131789	0.123448	0.186198	0.245577	0.145375	0.195525	0.149529	0.239178	0.162652	0.0927668	0.158827	0.164162	0.198602	0.232875	0.213261	0.128828
cg10016364	1	159770136	OpenSea				0.180263	0.244014	0.183625	15.2863	0.0161936	-1.35	0.224769	0.147512	0.104522	0.136804	0.267434	0.257012	0.180895	0.185485	0.19791	0.138578	0.162023	0.236477	0.17008	0.197541	0.156038	0.156082	0.145314	0.211466	0.153286	0.22005	0.29056	0.22368	0.271549	0.238518	0.21219	0.209282	0.232131	0.317043	0.226202	0.272139	0.253977	0.327776	0.249638	0.238751
cg21571466	1	159895591	S_Shore	chr1:159894329-159895398	TAGLN2	TSS1500	0.164664	0.127916	0.162771	24.0992	0.00243701	1.29	0.211556	0.169345	0.156793	0.184753	0.202212	0.176718	0.166008	0.147445	0.16248	0.14657	0.19701	0.155174	0.164817	0.119261	0.142931	0.149937	0.146271	0.103514	0.11774	0.137607	0.161199	0.131943	0.135583	0.121517	0.137117	0.139155	0.125213	0.109973	0.110903	0.125105	0.118598	0.153541	0.129245	0.116614
cg06974143	1	159907515	OpenSea		IGSF9;IGSF9	Body	0.410914	0.320651	0.411511	12.2785	0.0323275	1.28	0.437368	0.490584	0.466766	0.420998	0.368013	0.268967	0.382464	0.457964	0.409851	0.273371	0.492178	0.366623	0.494338	0.398949	0.449361	0.413889	0.393855	0.331972	0.355182	0.299891	0.245438	0.359954	0.459013	0.385417	0.3288	0.332399	0.353819	0.239998	0.297282	0.157776	0.201771	0.474073	0.37238	0.255901
cg08665772	1	160051377	N_Shelf	chr1:160053721-160054738	KCNJ9;KCNJ9	5'UTR	0.464622	0.37373	0.471356	18.7	0.00760217	1.24	0.534966	0.494039	0.442658	0.419077	0.458782	0.467018	0.438771	0.652638	0.50472	0.464181	0.493446	0.415281	0.573375	0.429266	0.377355	0.369326	0.363669	0.306945	0.497739	0.369046	0.411879	0.389155	0.402071	0.36294	0.395649	0.423102	0.327347	0.318116	0.403713	0.338987	0.398248	0.379101	0.350756	0.278618
cg20489026	1	160053931	Island	chr1:160053721-160054738	KCNJ9	Body	0.0686879	0.054393	0.0685708	10.7352	0.0462726	1.26	0.0663488	0.0626187	0.0647323	0.0660259	0.0852285	0.0485804	0.0713017	0.0883746	0.0744111	0.0803091	0.0563587	0.0337303	0.0770224	0.0796438	0.0621611	0.0632644	0.0875818	0.0417664	0.0530768	0.0510144	0.0695991	0.0701398	0.0524364	0.072875	0.060301	0.0500428	0.0451252	0.0448463	0.0462967	0.0602406	0.0347869	0.0632286	0.0520212	0.0568833
cg16776350	1	160549158	OpenSea		CD84	Body	0.284897	0.199099	0.295585	21.234	0.00441813	1.43	0.330678	0.293844	0.367184	0.316472	0.373871	0.28533	0.277305	0.233627	0.357052	0.226267	0.310633	0.248938	0.397133	0.185284	0.228975	0.19264	0.218015	0.151344	0.208733	0.195631	0.239999	0.199593	0.212133	0.197233	0.30727	0.15981	0.179499	0.171182	0.188262	0.180742	0.179612	0.229586	0.210143	0.173912
cg10106388	1	160832662	OpenSea		CD244;CD244;CD244;CD244;CD244;CD244	5'UTR	0.0907632	0.152346	0.0957551	18.3902	0.00810673	-1.68	0.125586	0.0624162	0.0866746	0.0897622	0.089291	0.0737122	0.0935579	0.0910465	0.100844	0.0709	0.0745251	0.0599669	0.14575	0.115364	0.0728455	0.0927138	0.0980172	0.138152	0.107522	0.0961876	0.108976	0.211741	0.228195	0.195001	0.181284	0.130155	0.141514	0.104025	0.143242	0.115436	0.159694	0.243007	0.147381	0.138375
cg23915527	1	161368787	N_Shore	chr1:161368863-161369932			0.600703	0.420461	0.588281	23.281	0.00287266	1.43	0.572711	0.597607	0.552181	0.869625	0.674113	0.602201	0.601882	0.607761	0.568502	0.421478	0.611873	0.610878	0.640133	0.521281	0.556381	0.405412	0.797935	0.464022	0.496275	0.531731	0.499637	0.42682	0.455973	0.481591	0.404002	0.415356	0.402811	0.466578	0.330045	0.252048	0.333807	0.377114	0.350523	0.459497
cg03441844	1	161368947	Island	chr1:161368863-161369932			0.632564	0.436786	0.615937	24.1685	0.00239856	1.45	0.630247	0.652893	0.570487	0.827257	0.73191	0.5952	0.628022	0.675294	0.542465	0.472206	0.660047	0.613563	0.726551	0.572043	0.602552	0.460765	0.792079	0.555939	0.561767	0.531094	0.43668	0.39695	0.468011	0.509233	0.350123	0.500403	0.466021	0.498947	0.368038	0.24686	0.360698	0.404558	0.317691	0.452349
cg19247228	1	161369009	Island	chr1:161368863-161369932			0.163951	0.105111	0.161433	12.5834	0.0300786	1.56	0.215058	0.157334	0.0923612	0.269291	0.260699	0.128634	0.183992	0.151478	0.110481	0.1135	0.132781	0.122502	0.100046	0.21068	0.172624	0.0993974	0.266305	0.0767895	0.133913	0.128348	0.129811	0.107616	0.0671587	0.115913	0.142904	0.0802398	0.108965	0.0902407	0.0636596	0.103693	0.0877577	0.131909	0.113478	0.104498
cg08713212	1	162792369	Island	chr1:162792176-162792574			0.162368	0.1137	0.165559	13.4268	0.0247296	1.43	0.195697	0.214642	0.135426	0.212565	0.15992	0.162703	0.14463	0.224108	0.162233	0.115465	0.186501	0.155609	0.264684	0.14516	0.106182	0.0743063	0.10043	0.107027	0.177453	0.129372	0.150954	0.127599	0.117578	0.0969906	0.118743	0.0947967	0.106818	0.0656916	0.091226	0.136618	0.0841181	0.139343	0.124222	0.0643444
cg04353106	1	163136667	OpenSea		RGS5	Body	0.45041	0.353557	0.453655	15.7893	0.0144224	1.27	0.490839	0.441015	0.430332	0.423857	0.40651	0.593199	0.434426	0.609168	0.528214	0.448731	0.30848	0.42762	0.591631	0.363334	0.40658	0.437929	0.315103	0.281446	0.380786	0.318483	0.3807	0.275892	0.312732	0.371246	0.320129	0.328337	0.320255	0.375049	0.358529	0.433327	0.367207	0.453635	0.437449	0.295261
cg25148025	1	164681267	OpenSea		PBX1	Body	0.33107	0.249655	0.330749	19.4847	0.00641163	1.33	0.416027	0.360773	0.351745	0.387242	0.325114	0.295121	0.324335	0.370504	0.380057	0.277738	0.373489	0.241539	0.384401	0.295831	0.274073	0.252422	0.317773	0.216516	0.277241	0.248769	0.280818	0.33589	0.280082	0.331719	0.319854	0.238544	0.225013	0.172607	0.204878	0.213105	0.16582	0.304175	0.253308	0.175802
cg14031054	1	164681652	OpenSea		PBX1	Body	0.41184	0.323228	0.418141	14.1169	0.0211799	1.27	0.618867	0.451091	0.411988	0.485769	0.424139	0.389555	0.423156	0.292327	0.488641	0.339792	0.442584	0.271827	0.459563	0.389877	0.363693	0.321756	0.426656	0.288105	0.303011	0.291586	0.383048	0.437066	0.345192	0.366418	0.393026	0.327827	0.266428	0.24045	0.269922	0.311369	0.289942	0.376273	0.35792	0.247287
cg09550041	1	165513343	OpenSea		LOC400794;LRRC52	TSS200	0.395962	0.31868	0.396813	13.453	0.0245938	1.24	0.407433	0.433766	0.463588	0.365777	0.450107	0.459041	0.379578	0.296905	0.531218	0.309691	0.417546	0.424219	0.443728	0.303852	0.388186	0.373838	0.282877	0.272938	0.411199	0.289088	0.34515	0.376657	0.316283	0.266055	0.284395	0.274338	0.303221	0.272449	0.274087	0.446294	0.330134	0.381421	0.299644	0.274208
cg00953327	1	167690788	N_Shore	chr1:167690978-167691852	MPZL1;MPZL1;MPZL1	TSS1500	0.124361	0.165461	0.12462	11.2824	0.0407414	-1.33	0.143039	0.110786	0.113953	0.126641	0.130436	0.119999	0.135917	0.164711	0.133684	0.128715	0.0801391	0.0747531	0.0773143	0.126347	0.113575	0.162515	0.171605	0.174345	0.117236	0.108219	0.155581	0.238245	0.204472	0.193626	0.101025	0.151471	0.186766	0.11761	0.208335	0.116289	0.163335	0.193072	0.201861	0.181347
cg25097189	1	168060823	OpenSea		GPR161	Body	0.344927	0.437118	0.352449	14.0039	0.0217195	-1.27	0.427118	0.317105	0.407378	0.461243	0.353033	0.313495	0.358294	0.317056	0.382308	0.276654	0.419822	0.240094	0.349885	0.315049	0.254553	0.301967	0.368713	0.401307	0.397328	0.413546	0.456023	0.512424	0.517636	0.465509	0.515796	0.400283	0.426616	0.29885	0.410018	0.362377	0.475193	0.524259	0.43756	0.416285
cg02837999	1	169338281	OpenSea		NME7;BLZF1;NME7	5'UTR	0.257097	0.200743	0.262417	11.8911	0.0353614	1.28	0.355097	0.271434	0.240985	0.106719	0.28584	0.26056	0.243656	0.322815	0.261854	0.212996	0.242558	0.278468	0.317959	0.265334	0.23901	0.279009	0.186361	0.161463	0.315976	0.13802	0.204129	0.229788	0.167559	0.222355	0.177939	0.155876	0.14623	0.187551	0.218768	0.22995	0.237386	0.223195	0.22656	0.169881
cg12500707	1	170115042	OpenSea		METTL11B	TSS200	0.797432	0.645714	0.790954	74.4261	1.38e-06	1.23	0.818218	0.817213	0.824923	0.812895	0.842745	0.819333	0.796253	0.78738	0.785832	0.763287	0.76287	0.751329	0.91116	0.75367	0.778024	0.804134	0.727073	0.599211	0.625208	0.610407	0.724417	0.607439	0.743046	0.645918	0.621593	0.678826	0.609796	0.631871	0.616854	0.608573	0.694772	0.695655	0.679222	0.584338
cg19303898	1	170115258	OpenSea		METTL11B	1stExon	0.71796	0.523662	0.710841	69.2036	2.37e-06	1.37	0.751574	0.745292	0.69349	0.718249	0.786658	0.713865	0.715599	0.787918	0.786269	0.601	0.725379	0.563517	0.755857	0.719487	0.68509	0.729495	0.726574	0.452295	0.556041	0.446669	0.589675	0.561819	0.573604	0.569859	0.488712	0.519263	0.513179	0.454485	0.558347	0.463817	0.592093	0.612297	0.563256	0.386838
cg03192897	1	170115351	OpenSea		METTL11B	1stExon	0.826059	0.642093	0.818611	152.336	3.99e-09	1.29	0.896441	0.818759	0.812813	0.827757	0.826025	0.832812	0.828771	0.831768	0.833075	0.809458	0.830465	0.780516	0.824759	0.816663	0.835949	0.844818	0.792155	0.637124	0.591177	0.583806	0.688656	0.621622	0.690883	0.661998	0.594665	0.673653	0.656829	0.677226	0.65997	0.622062	0.665499	0.692783	0.662817	0.53481
cg20826576	1	170636223	S_Shelf	chr1:170633274-170634178	PRRX1;PRRX1	Body	0.338485	0.28049	0.339848	11.6675	0.0371872	1.21	0.364332	0.412968	0.325652	0.352757	0.410079	0.348974	0.321576	0.366953	0.373202	0.27062	0.310202	0.31919	0.411793	0.269155	0.344179	0.262334	0.290279	0.184944	0.243123	0.293871	0.311848	0.32738	0.342573	0.314557	0.245398	0.29198	0.22298	0.268246	0.242275	0.270411	0.26397	0.404563	0.308927	0.231281
cg07957294	1	170638917	OpenSea		PRRX1;PRRX1	Body	0.373119	0.300492	0.384729	18.2102	0.00842965	1.24	0.480993	0.382326	0.367215	0.369506	0.396019	0.431338	0.368663	0.418954	0.408815	0.331839	0.34396	0.365103	0.4221	0.359285	0.315142	0.251532	0.330237	0.273558	0.321936	0.348409	0.313594	0.283389	0.310566	0.323392	0.261919	0.32209	0.221468	0.298573	0.288432	0.249839	0.287025	0.388998	0.347665	0.267517
cg04837750	1	173572694	OpenSea		SLC9A11	TSS1500	0.485572	0.391813	0.49537	20.9752	0.00467736	1.24	0.412194	0.449551	0.434882	0.43062	0.534072	0.560015	0.480909	0.643831	0.509162	0.516023	0.426517	0.452152	0.553658	0.459252	0.410772	0.466764	0.514358	0.343432	0.395457	0.352304	0.379409	0.465428	0.464284	0.48678	0.32032	0.349134	0.407878	0.34673	0.323122	0.404175	0.337303	0.469855	0.450435	0.36477
cg03044573	1	173835265	N_Shore	chr1:173837172-173837917	GAS5;SNORD78;SNORD44;SNORD80;SNORD79	TSS1500	0.499229	0.615283	0.502957	18.1364	0.0085729	-1.23	0.358981	0.525615	0.546886	0.443386	0.519372	0.61929	0.497371	0.426193	0.542113	0.502408	0.286878	0.649942	0.507878	0.586739	0.574564	0.503708	0.395568	0.579409	0.591437	0.544084	0.591658	0.610154	0.595993	0.603605	0.7474	0.621802	0.701398	0.619448	0.597035	0.705137	0.571802	0.579448	0.578342	0.621656
cg06057398	1	179048483	N_Shelf	chr1:179051075-179051948			0.209309	0.170077	0.220281	10.4602	0.0493248	1.23	0.244165	0.25344	0.283172	0.220405	0.219169	0.161628	0.202558	0.266747	0.231428	0.187166	0.213957	0.175173	0.233747	0.162858	0.158177	0.169377	0.175086	0.16027	0.201178	0.188562	0.190894	0.183403	0.144832	0.139671	0.176404	0.192513	0.194345	0.127874	0.161194	0.182255	0.173124	0.114675	0.19677	0.163338
cg14748380	1	179713788	Island	chr1:179711947-179713951	FAM163A	5'UTR	0.444417	0.5895	0.446079	18.5805	0.00779146	-1.33	0.462971	0.388934	0.450927	0.538733	0.380721	0.319266	0.463128	0.50017	0.37941	0.472737	0.332209	0.515336	0.402908	0.478465	0.40484	0.494698	0.569634	0.72893	0.747129	0.673093	0.589117	0.619913	0.377301	0.673361	0.529067	0.648343	0.576186	0.681454	0.350062	0.643445	0.43628	0.631435	0.48396	0.632429
cg18766475	1	179923022	N_Shore	chr1:179923716-179924419	CEP350	TSS1500	0.246729	0.300952	0.249822	13.3831	0.0249814	-1.22	0.367255	0.207334	0.236212	0.304368	0.236761	0.241932	0.253711	0.252999	0.256313	0.193558	0.255981	0.221122	0.218005	0.24584	0.245536	0.219522	0.237949	0.386023	0.301653	0.33496	0.310972	0.270282	0.356594	0.303003	0.351224	0.256634	0.271383	0.244178	0.297118	0.294891	0.272156	0.326968	0.263757	0.274391
cg06894687	1	180123317	N_Shore	chr1:180123555-180124584	QSOX1;QSOX1	TSS1500	0.171397	0.133407	0.167016	11.3008	0.0405511	1.28	0.225878	0.156634	0.136356	0.201933	0.225865	0.168045	0.175648	0.185779	0.183876	0.167472	0.127408	0.174518	0.188299	0.156011	0.14076	0.140274	0.158998	0.100502	0.138601	0.105179	0.180498	0.112096	0.155738	0.162733	0.14542	0.140077	0.127575	0.116894	0.106101	0.125791	0.108511	0.165454	0.152852	0.123891
cg27473416	1	180922916	Island	chr1:180922915-180923692			0.236509	0.363636	0.24825	20.9392	0.00471122	-1.54	0.13091	0.349287	0.182605	0.149365	0.252944	0.178207	0.177245	0.352888	0.293376	0.231376	0.375507	0.16805	0.357109	0.180676	0.351979	0.158139	0.130982	0.306878	0.342462	0.327241	0.379303	0.39977	0.348296	0.407473	0.355633	0.391124	0.354064	0.427952	0.316065	0.444741	0.395647	0.321291	0.308926	0.354949
cg22776392	1	180923569	Island	chr1:180922915-180923692			0.168707	0.287405	0.172606	22.7213	0.00322783	-1.7	0.0819881	0.285668	0.105624	0.106607	0.199746	0.11631	0.121572	0.237333	0.238648	0.143553	0.219384	0.0796164	0.256471	0.151892	0.335178	0.0861642	0.102261	0.232692	0.252553	0.196482	0.259545	0.38116	0.266019	0.337539	0.235961	0.341544	0.272124	0.37411	0.235754	0.372017	0.212877	0.281596	0.28741	0.346508
cg07202320	1	181149323	OpenSea				0.274812	0.212198	0.27695	13.1466	0.0264433	1.3	0.331745	0.302109	0.251188	0.276733	0.323252	0.308127	0.253019	0.312793	0.290969	0.234097	0.348493	0.340052	0.339496	0.216114	0.207705	0.179235	0.156681	0.18088	0.290179	0.225556	0.306926	0.22279	0.204983	0.209304	0.188752	0.211201	0.147348	0.203299	0.200551	0.215978	0.164852	0.275419	0.197196	0.162142
cg27298324	1	182587340	S_Shelf	chr1:182584177-182584545			0.519153	0.414197	0.517942	12.3302	0.031939	1.25	0.585373	0.507021	0.412123	0.508431	0.626552	0.578633	0.487629	0.550437	0.625639	0.440038	0.587764	0.479534	0.74791	0.436012	0.450998	0.398063	0.403438	0.367194	0.477251	0.371083	0.560206	0.426279	0.393918	0.470564	0.306709	0.437388	0.361605	0.350304	0.340292	0.510709	0.501721	0.456692	0.396052	0.313377
cg12905571	1	182669244	OpenSea				0.491867	0.405102	0.489506	21.3453	0.00431365	1.21	0.622789	0.497801	0.419657	0.4645	0.49019	0.48449	0.476581	0.43672	0.577806	0.438182	0.495649	0.584918	0.516074	0.545237	0.486962	0.408808	0.415377	0.400934	0.470111	0.413367	0.480709	0.405391	0.415459	0.404442	0.413939	0.434223	0.39753	0.375173	0.348478	0.371935	0.421248	0.424478	0.401414	0.307897
cg10521480	1	182721424	OpenSea				0.433912	0.351061	0.443453	15.2902	0.0161811	1.24	0.495827	0.474239	0.480422	0.396383	0.511844	0.432951	0.413477	0.498209	0.457581	0.343911	0.544338	0.361388	0.519119	0.386865	0.386854	0.304655	0.368436	0.324923	0.44245	0.280878	0.45083	0.374166	0.336572	0.370458	0.404666	0.306477	0.303972	0.275745	0.323383	0.360485	0.37433	0.403672	0.391894	0.243133
ch.1.180997836R	1	182731213	OpenSea				0.162389	0.0845917	0.176299	14.4368	0.0196642	1.92	0.122617	0.185905	0.169192	0.158898	0.131531	0.135196	0.121729	0.357988	0.182629	0.104993	0.162789	0.176065	0.375177	0.0922246	0.102768	0.0954096	0.0854993	0.0531967	0.139524	0.0443335	0.0773803	0.0857121	0.117857	0.124668	0.10757	0.130178	0.0698729	0.0574474	0.0618616	0.0683233	0.0726751	0.0708759	0.084301	0.0722822
cg02721693	1	182922705	S_Shore	chr1:182921819-182922644	C1orf14	TSS200	0.577856	0.714935	0.577972	35.5934	0.000271747	-1.24	0.37546	0.551323	0.65429	0.601089	0.571727	0.669443	0.548829	0.601137	0.630332	0.501569	0.543829	0.621845	0.729531	0.500636	0.657252	0.510905	0.554346	0.672554	0.764701	0.689541	0.804589	0.679867	0.714039	0.614317	0.773559	0.689554	0.708411	0.719021	0.728094	0.716318	0.753055	0.725663	0.661518	0.739093
cg09173681	1	183549694	OpenSea		NCF2;NCF2	Body	0.125207	0.0927675	0.127921	15.5466	0.0152466	1.35	0.154995	0.131488	0.0902174	0.126355	0.192321	0.113781	0.118577	0.170532	0.125539	0.100082	0.137146	0.102934	0.176584	0.0994843	0.0985198	0.0902791	0.0996767	0.0675195	0.0847588	0.0767786	0.101687	0.117128	0.0890046	0.108214	0.10326	0.0798082	0.095044	0.0740341	0.079199	0.101196	0.115726	0.112229	0.100053	0.0714052
cg02360616	1	184943055	Island	chr1:184942862-184943777	FAM129A	Body	0.0609632	0.0743521	0.0593834	14.533	0.0192258	-1.22	0.0612728	0.0701748	0.0633135	0.0796246	0.0501955	0.0680496	0.0613901	0.0450265	0.059954	0.0472774	0.0435788	0.0677125	0.0668503	0.0627337	0.0691777	0.0596168	0.0604265	0.0762303	0.0652348	0.0530078	0.0847528	0.0751426	0.0647189	0.0658029	0.0835676	0.0623093	0.0662254	0.0827007	0.0728684	0.0705343	0.0732199	0.0890538	0.0800641	0.0985522
cg26564040	1	186649812	Island	chr1:186649310-186650081	PTGS2	TSS1500	0.262903	0.211944	0.264352	24.3409	0.00231366	1.24	0.276104	0.251215	0.234823	0.257505	0.286868	0.265172	0.261726	0.317053	0.267446	0.270712	0.291912	0.253849	0.240469	0.229521	0.230136	0.262166	0.272666	0.232225	0.264974	0.190416	0.241283	0.200405	0.176265	0.147745	0.16713	0.230676	0.199065	0.253111	0.245126	0.156552	0.256263	0.203806	0.242983	0.195028
cg13222036	1	187897629	OpenSea				0.27727	0.191597	0.265639	11.95	0.0349332	1.45	0.312116	0.326189	0.271946	0.317719	0.445253	0.230203	0.280847	0.354309	0.276903	0.254512	0.171824	0.260641	0.275834	0.233277	0.23941	0.243381	0.219217	0.190673	0.138875	0.151918	0.238662	0.216718	0.245454	0.229688	0.114982	0.197215	0.197687	0.156823	0.140824	0.201678	0.202558	0.232539	0.248468	0.152384
ch.1.189720737F	1	191454114	OpenSea				0.0857811	0.0580295	0.0847388	22.3955	0.00344735	1.48	0.107784	0.0993215	0.0671764	0.0873656	0.0981741	0.0917063	0.0832251	0.055533	0.142071	0.0816739	0.0822885	0.0864335	0.0947334	0.0779189	0.0656473	0.0658914	0.071336	0.0519968	0.0487836	0.0545917	0.0581464	0.0506149	0.0617788	0.0501388	0.0427856	0.0546764	0.0541165	0.0597262	0.0475093	0.0697566	0.0616058	0.0873739	0.0688617	0.0640383
cg07342322	1	192508724	OpenSea				0.481422	0.366757	0.486396	16.1434	0.0133842	1.31	0.54365	0.549016	0.361193	0.450358	0.632427	0.552361	0.451107	0.710807	0.534576	0.451912	0.434578	0.432312	0.609508	0.351001	0.402295	0.3608	0.356265	0.290655	0.350847	0.417877	0.432208	0.441436	0.424265	0.386478	0.343388	0.362954	0.329338	0.35981	0.297141	0.324517	0.365255	0.492235	0.34489	0.271577
cg12725760	1	192873912	OpenSea				0.587147	0.434038	0.580009	11.5695	0.0380735	1.35	0.412231	0.613279	0.583874	0.746656	0.806835	0.702055	0.615075	0.556511	0.505178	0.549388	0.476629	0.539175	0.582714	0.422102	0.557268	0.588774	0.723757	0.219381	0.4514	0.337722	0.550582	0.514721	0.585655	0.547355	0.559214	0.426225	0.27617	0.247285	0.255021	0.439596	0.584122	0.606013	0.509794	0.268385
cg00725635	1	193155806	OpenSea		B3GALT2;CDC73	TSS200	0.208417	0.131207	0.208165	26.9115	0.00137387	1.59	0.362407	0.217306	0.178324	0.142044	0.185374	0.174572	0.211512	0.190818	0.223596	0.209515	0.221637	0.122949	0.278587	0.195663	0.173074	0.218515	0.237192	0.114848	0.123505	0.141892	0.18686	0.144233	0.12113	0.168166	0.105252	0.154157	0.113678	0.0882945	0.120093	0.103249	0.127714	0.1797	0.148	0.0897531
cg19623981	1	197115958	OpenSea		ASPM	TSS200	0.0811719	0.0639641	0.0815448	10.7942	0.0456527	1.27	0.106	0.0903448	0.0955009	0.087272	0.0864119	0.0877324	0.0792539	0.0950676	0.0908408	0.0584439	0.103299	0.0647171	0.0821978	0.0749309	0.0609159	0.0647042	0.0522885	0.0585369	0.0477056	0.0856928	0.0916822	0.0630243	0.0571032	0.0624659	0.0695541	0.0502571	0.0588276	0.07682	0.0446684	0.0440683	0.079047	0.0614779	0.0856214	0.0508373
cg12578211	1	197875080	S_Shelf	chr1:197871588-197872299	C1orf53	Body	0.426475	0.301077	0.429914	17.7191	0.00940953	1.42	0.566341	0.455937	0.271533	0.320285	0.711328	0.404774	0.430359	0.285549	0.320009	0.417558	0.440741	0.459172	0.541331	0.45957	0.443747	0.36687	0.354968	0.222436	0.410928	0.334465	0.395315	0.28077	0.311351	0.34055	0.275809	0.313331	0.292714	0.344518	0.201859	0.218856	0.225769	0.304442	0.351865	0.293328
cg15892784	1	200842756	Island	chr1:200842196-200843388	GPR25	1stExon	0.328283	0.262615	0.324671	23.7441	0.00260955	1.25	0.385992	0.363543	0.244583	0.30488	0.324569	0.292026	0.316799	0.394102	0.348011	0.312164	0.30579	0.264757	0.373016	0.348775	0.363608	0.29145	0.346753	0.246769	0.301009	0.258876	0.284255	0.265128	0.246248	0.281804	0.221346	0.294946	0.265682	0.228634	0.254698	0.261548	0.22812	0.310406	0.270241	0.244748
cg21422700	1	201229247	OpenSea				0.258804	0.199652	0.261859	12.9172	0.027947	1.3	0.335243	0.274034	0.257588	0.264023	0.309731	0.270052	0.244784	0.237474	0.315649	0.190071	0.340134	0.261823	0.32116	0.211524	0.201552	0.159169	0.205655	0.142032	0.293067	0.205524	0.261622	0.232369	0.205308	0.234085	0.201383	0.210067	0.174275	0.149627	0.153623	0.159977	0.19821	0.247138	0.208027	0.117753
cg02897366	1	201425990	OpenSea				0.645648	0.50184	0.639289	37.5301	0.000193768	1.29	0.731984	0.706369	0.601055	0.603559	0.653818	0.655163	0.631188	0.836352	0.639514	0.635161	0.643952	0.537013	0.695408	0.599454	0.60553	0.613602	0.586897	0.466825	0.570673	0.498765	0.557682	0.577046	0.57814	0.558746	0.44579	0.503247	0.461633	0.436329	0.469991	0.476383	0.492421	0.558583	0.477641	0.40138
cg09358973	1	201618030	Island	chr1:201617041-201619788	NAV1	1stExon	0.383313	0.185655	0.368414	42.7304	8.34e-05	2.06	0.347832	0.483628	0.338981	0.302737	0.271776	0.370292	0.333537	0.353318	0.456084	0.313693	0.501256	0.463625	0.476917	0.343571	0.446127	0.406938	0.306012	0.274809	0.152376	0.109376	0.222025	0.174754	0.224695	0.233283	0.0824568	0.226524	0.151323	0.180933	0.234691	0.205327	0.17169	0.138481	0.209987	0.163409
cg14920846	1	201618209	Island	chr1:201617041-201619788	NAV1	1stExon	0.56572	0.368807	0.5514	39.1341	0.000150399	1.53	0.529542	0.626451	0.510274	0.466098	0.476392	0.519464	0.514436	0.529762	0.634245	0.499321	0.651223	0.715506	0.614261	0.512167	0.701433	0.594575	0.522087	0.442092	0.350554	0.247305	0.449905	0.351143	0.358255	0.426915	0.285307	0.419637	0.320858	0.364698	0.387594	0.433463	0.411977	0.312631	0.376035	0.331347
cg19827875	1	201618284	Island	chr1:201617041-201619788	NAV1	1stExon	0.525827	0.425201	0.516911	21.5742	0.00410415	1.24	0.542321	0.525905	0.488799	0.481882	0.47491	0.495223	0.501107	0.492434	0.530491	0.509971	0.681909	0.620184	0.519916	0.462442	0.557147	0.534593	0.519819	0.460967	0.389555	0.372417	0.464712	0.415245	0.406475	0.452696	0.33388	0.450918	0.434967	0.431785	0.452872	0.484315	0.464535	0.347992	0.420442	0.444645
cg07599786	1	201618654	Island	chr1:201617041-201619788	NAV1	Body	0.262712	0.112913	0.258439	29.4286	0.00084296	2.33	0.197077	0.382436	0.168941	0.148445	0.135285	0.13742	0.189344	0.30039	0.339476	0.145209	0.365565	0.40922	0.360854	0.181159	0.414718	0.354017	0.236543	0.119366	0.109439	0.10291	0.123351	0.109196	0.110213	0.121212	0.107817	0.120831	0.10769	0.106461	0.113539	0.116117	0.124759	0.104832	0.11105	0.110746
cg00313914	1	201618901	Island	chr1:201617041-201619788	NAV1	Body	0.663318	0.399563	0.653594	64.5195	4.03e-06	1.66	0.603327	0.740799	0.614815	0.557185	0.531472	0.591237	0.599045	0.658888	0.807254	0.538243	0.766556	0.81566	0.72077	0.594809	0.776037	0.701947	0.658365	0.534924	0.328537	0.294933	0.525817	0.355722	0.398189	0.468438	0.348238	0.475595	0.372322	0.342384	0.418577	0.414634	0.43248	0.296259	0.414037	0.371482
cg04179952	1	201619295	Island	chr1:201617041-201619788	NAV1	Body	0.543106	0.240158	0.519778	37.8373	0.000185135	2.26	0.430509	0.658754	0.500097	0.438477	0.381532	0.48736	0.462515	0.566081	0.659748	0.403415	0.668062	0.734936	0.617033	0.450002	0.703036	0.577685	0.493554	0.392132	0.159831	0.115341	0.394312	0.212853	0.253854	0.331415	0.108387	0.356395	0.223752	0.140177	0.26334	0.228237	0.320902	0.128329	0.284947	0.168486
cg04287574	1	201619622	Island	chr1:201617041-201619788	NAV1	Body	0.318445	0.163073	0.319352	50.2896	2.65e-05	1.95	0.282216	0.410476	0.189531	0.244429	0.198041	0.313135	0.258039	0.358304	0.408495	0.246349	0.42411	0.438286	0.396751	0.251734	0.396751	0.322601	0.274316	0.210272	0.148425	0.128891	0.210365	0.14165	0.121886	0.141373	0.199334	0.166743	0.130138	0.137965	0.165721	0.243908	0.214658	0.122317	0.171639	0.11696
cg08883485	1	201619787	Island	chr1:201617041-201619788	NAV1	Body	0.589332	0.410698	0.575229	31.4309	0.000580326	1.43	0.528654	0.617146	0.534737	0.512337	0.478684	0.535958	0.54674	0.542224	0.641553	0.526034	0.637984	0.776531	0.617177	0.576235	0.718631	0.639218	0.588806	0.521105	0.372354	0.300314	0.484931	0.407197	0.413777	0.482231	0.335314	0.47359	0.386248	0.316719	0.444371	0.413553	0.453727	0.354153	0.4356	0.386679
cg14168733	1	201708718	N_Shore	chr1:201708787-201709429	NAV1;NAV1	TSS1500	0.364388	0.276532	0.358981	17.5166	0.0098151	1.32	0.332734	0.442169	0.302317	0.416787	0.457377	0.360984	0.348048	0.377691	0.338808	0.276795	0.373544	0.317009	0.449774	0.280036	0.415121	0.300281	0.405126	0.216441	0.314663	0.265191	0.381826	0.301672	0.224109	0.302204	0.29804	0.279467	0.238611	0.235247	0.267569	0.268212	0.358352	0.308819	0.232628	0.207998
cg12070351	1	202613601	S_Shore	chr1:202611668-202613039	SYT2;SYT2	5'UTR	0.3217	0.241143	0.319176	14.9211	0.0176048	1.33	0.297434	0.390051	0.27542	0.318888	0.41981	0.365142	0.299223	0.27648	0.357764	0.283852	0.342828	0.342299	0.413353	0.214163	0.353902	0.235184	0.283111	0.236344	0.377491	0.270143	0.328414	0.259381	0.209447	0.289888	0.179808	0.250444	0.186296	0.166946	0.19743	0.220961	0.228865	0.296591	0.212566	0.188418
cg18277005	1	202858691	S_Shore	chr1:202857683-202858394	RABIF	TSS1500	0.303727	0.247056	0.306557	15.6173	0.0150277	1.23	0.381903	0.313701	0.281513	0.340431	0.347962	0.302662	0.297128	0.212532	0.322719	0.233094	0.331888	0.326047	0.378551	0.264548	0.306637	0.246138	0.275899	0.244097	0.24457	0.285768	0.286246	0.238374	0.240685	0.292524	0.344265	0.263281	0.216817	0.212954	0.244833	0.213249	0.181785	0.238122	0.241878	0.210509
cg07972572	1	203237069	OpenSea				0.597212	0.494148	0.600853	26.6911	0.00143769	1.21	0.67843	0.584932	0.620517	0.612829	0.630159	0.591361	0.589295	0.656278	0.643944	0.517685	0.615034	0.497681	0.727089	0.573432	0.534706	0.538936	0.540302	0.392251	0.525475	0.536609	0.503083	0.545803	0.603493	0.521955	0.549697	0.497542	0.409809	0.427783	0.477069	0.513881	0.435172	0.510581	0.5303	0.420004
cg17220161	1	203242601	Island	chr1:203242519-203242818			0.622081	0.505801	0.615758	52.9221	1.85e-05	1.23	0.617893	0.630791	0.558599	0.612592	0.639214	0.56934	0.61077	0.685779	0.633013	0.628363	0.602836	0.652989	0.621866	0.601454	0.64041	0.639475	0.629999	0.50966	0.496823	0.523896	0.451757	0.518105	0.531915	0.516273	0.610009	0.485836	0.545955	0.491304	0.537767	0.394603	0.461282	0.483671	0.543582	0.496177
cg21417459	1	203247740	OpenSea				0.215125	0.154908	0.220033	21.6851	0.00400475	1.39	0.299852	0.251863	0.193171	0.189653	0.272149	0.173414	0.208315	0.202261	0.206904	0.185296	0.252935	0.173857	0.311182	0.185512	0.174973	0.183965	0.19182	0.120485	0.163706	0.178413	0.20695	0.173751	0.126406	0.194056	0.0875507	0.138949	0.152178	0.130607	0.163362	0.165435	0.168393	0.185532	0.163006	0.114655
cg01798157	1	203276595	S_Shore	chr1:203274305-203275338	BTG2	3'UTR	0.47056	0.267828	0.458578	34.204	0.000348767	1.76	0.413867	0.500874	0.302178	0.377268	0.596471	0.663159	0.462527	0.271254	0.543883	0.531697	0.533684	0.611889	0.489014	0.462808	0.423658	0.4493	0.365991	0.162509	0.301009	0.285047	0.310973	0.228349	0.201158	0.301543	0.237807	0.378536	0.224342	0.393493	0.230469	0.331395	0.183244	0.239993	0.259	0.284201
cg12630576	1	203295237	N_Shore	chr1:203296277-203296929			0.625964	0.51781	0.609505	14.4653	0.019521	1.21	0.689909	0.676377	0.516002	0.607216	0.70518	0.578578	0.618329	0.73065	0.623136	0.690225	0.646951	0.56564	0.617395	0.585702	0.597955	0.564934	0.627213	0.473064	0.572162	0.52601	0.546241	0.534475	0.579253	0.539696	0.533819	0.523056	0.526282	0.466527	0.496535	0.449427	0.547781	0.52365	0.533342	0.431443
cg21537214	1	204135585	OpenSea		REN	TSS200	0.366056	0.284039	0.366257	12.728	0.0291178	1.29	0.438418	0.354986	0.38942	0.405341	0.382167	0.346575	0.357359	0.560634	0.433639	0.288157	0.387734	0.196934	0.400441	0.304713	0.315006	0.328082	0.333355	0.238041	0.270592	0.239425	0.314214	0.353708	0.354029	0.30097	0.336843	0.27912	0.243358	0.176866	0.257908	0.21765	0.317953	0.359938	0.336573	0.231478
cg19771173	1	204296545	OpenSea		PLEKHA6	5'UTR	0.268097	0.203271	0.263996	12.4006	0.0314251	1.32	0.374639	0.29235	0.272548	0.288681	0.29062	0.274717	0.276787	0.203763	0.291057	0.252305	0.28553	0.140585	0.327299	0.258152	0.249195	0.221163	0.25826	0.149233	0.218006	0.171853	0.244381	0.274231	0.232583	0.257563	0.229307	0.217155	0.151086	0.12992	0.185368	0.164343	0.204748	0.275353	0.222858	0.127619
cg13858742	1	204621504	OpenSea		LRRN2;LRRN2	5'UTR	0.259586	0.184055	0.260645	10.9998	0.0434851	1.41	0.367062	0.277384	0.236087	0.215294	0.316079	0.284795	0.236214	0.199768	0.313105	0.175684	0.24821	0.458788	0.347589	0.220254	0.205987	0.187384	0.123287	0.132888	0.188244	0.154848	0.254257	0.184327	0.234528	0.177911	0.201645	0.160789	0.163759	0.133542	0.151956	0.288733	0.16685	0.256704	0.162905	0.115043
cg05663480	1	204803813	OpenSea		NFASC;NFASC;NFASC;NFASC;NFASC	5'UTR	0.500222	0.409733	0.495667	11.7435	0.0365749	1.22	0.479231	0.519544	0.469439	0.55846	0.531271	0.558948	0.470338	0.58949	0.610401	0.400586	0.538236	0.440836	0.592248	0.378721	0.509646	0.393626	0.462758	0.356897	0.521108	0.360878	0.579211	0.452179	0.466976	0.41366	0.39005	0.360579	0.346697	0.366696	0.363762	0.421457	0.407449	0.473406	0.385609	0.298845
cg08915824	1	204911863	OpenSea		NFASC;NFASC;NFASC;NFASC;NFASC;NFASC	5'UTR	0.379229	0.521519	0.389785	18.4506	0.00801045	-1.38	0.512677	0.387928	0.499392	0.46591	0.416097	0.347535	0.396807	0.314802	0.36955	0.251937	0.360092	0.219189	0.52882	0.348348	0.298437	0.364772	0.364596	0.420944	0.470162	0.479654	0.534892	0.583769	0.649577	0.526391	0.593153	0.559305	0.422759	0.388681	0.45483	0.505743	0.558002	0.659505	0.583369	0.475085
cg12303813	1	205283250	OpenSea		NUAK2	Body	0.615773	0.486963	0.612119	56.6041	1.13e-05	1.26	0.646801	0.67222	0.526882	0.546934	0.619503	0.572593	0.601498	0.587976	0.573347	0.669723	0.6092	0.642395	0.673236	0.610871	0.694779	0.610211	0.609966	0.421174	0.490474	0.467437	0.495108	0.524312	0.479979	0.515725	0.497432	0.482014	0.583082	0.390869	0.465422	0.442461	0.557624	0.495106	0.516307	0.453847
cg22945467	1	207096833	OpenSea		FAIM3;FAIM3;FAIM3	TSS1500	0.280498	0.213499	0.279894	13.7458	0.0230181	1.31	0.369218	0.299362	0.268196	0.281928	0.355615	0.295353	0.273207	0.258037	0.295937	0.247987	0.335833	0.292441	0.349051	0.237255	0.205746	0.20356	0.199748	0.144776	0.308048	0.287057	0.315602	0.212668	0.213056	0.184041	0.231617	0.219776	0.179	0.205563	0.165591	0.182365	0.208792	0.245628	0.191818	0.134084
cg26407558	1	207262706	OpenSea		C4BPB;C4BPB;C4BPB;C4BPB;C4BPB;C4BPB;C4BPB	5'UTR	0.453073	0.306284	0.449455	15.3767	0.0158587	1.48	0.425202	0.546803	0.291485	0.56263	0.570744	0.614902	0.430919	0.395664	0.373691	0.461074	0.630254	0.492905	0.585249	0.301696	0.368478	0.271055	0.379487	0.168121	0.223952	0.451107	0.450175	0.321046	0.22729	0.443622	0.383849	0.332785	0.210438	0.180394	0.340019	0.289015	0.211971	0.359604	0.33486	0.278581
cg00541303	1	208962374	OpenSea				0.522141	0.389842	0.529906	38.7489	0.000160054	1.34	0.560309	0.485555	0.583174	0.580391	0.578407	0.583129	0.516255	0.508033	0.638438	0.46439	0.576951	0.463298	0.62345	0.437469	0.418118	0.376569	0.48246	0.345815	0.389255	0.381152	0.448875	0.430252	0.438628	0.362572	0.424789	0.36958	0.346725	0.380647	0.372227	0.373094	0.430857	0.462992	0.379636	0.290212
cg22787719	1	209570949	OpenSea				0.523872	0.411124	0.524795	22.3359	0.00349088	1.27	0.606397	0.555837	0.606799	0.588635	0.556124	0.465645	0.521392	0.526675	0.595432	0.450726	0.544421	0.399062	0.589799	0.454771	0.480683	0.473362	0.490069	0.363966	0.355115	0.403386	0.423074	0.503328	0.512338	0.413591	0.548416	0.387763	0.339268	0.258243	0.388565	0.335712	0.422491	0.492941	0.480689	0.360227
cg27333706	1	209602002	OpenSea		LOC642587	TSS200	0.41038	0.322793	0.412744	17.5844	0.00969763	1.27	0.440022	0.428638	0.372727	0.426522	0.490166	0.504045	0.394961	0.409773	0.499186	0.39672	0.504699	0.403391	0.445895	0.34134	0.335273	0.28456	0.298545	0.26801	0.388161	0.355049	0.452859	0.353007	0.351187	0.319584	0.31651	0.329891	0.273786	0.359354	0.268379	0.283984	0.292667	0.337619	0.329346	0.208082
cg19534438	1	209849006	Island	chr1:209848443-209849428	G0S2	5'UTR	0.157828	0.123454	0.155797	12.0949	0.0337937	1.28	0.175176	0.162394	0.117591	0.140772	0.138086	0.0949638	0.161918	0.145807	0.143975	0.197267	0.104637	0.1369	0.158172	0.187254	0.212	0.200223	0.205933	0.148808	0.107001	0.137131	0.109068	0.127236	0.120417	0.114799	0.0991413	0.121101	0.117854	0.118028	0.123497	0.116558	0.139513	0.148711	0.127639	0.122212
cg25617285	1	211431773	N_Shore	chr1:211432105-211434134	RCOR3;RCOR3;RCOR3	TSS1500	0.130911	0.0959941	0.13073	14.1784	0.0208704	1.36	0.208348	0.157921	0.0812426	0.0891073	0.146687	0.111016	0.12555	0.124523	0.10555	0.0927814	0.18856	0.0790439	0.16161	0.133778	0.152776	0.128848	0.138142	0.0924677	0.118622	0.100221	0.0875885	0.0909971	0.078404	0.0947513	0.0967796	0.0977401	0.0792515	0.109023	0.100478	0.108302	0.0895347	0.108483	0.090595	0.0886614
cg26515805	1	211431828	N_Shore	chr1:211432105-211434134	RCOR3;RCOR3;RCOR3;RCOR3	TSS1500	0.159724	0.11716	0.164899	13.7202	0.0231627	1.36	0.258839	0.18686	0.135645	0.151645	0.204711	0.145596	0.168005	0.145538	0.155399	0.147104	0.163295	0.100308	0.104541	0.137829	0.179311	0.165998	0.164678	0.0904536	0.127504	0.13065	0.116209	0.119821	0.107644	0.145563	0.213972	0.102542	0.0847728	0.0951131	0.112723	0.134541	0.113135	0.102637	0.115575	0.0788674
cg07356549	1	212091686	OpenSea				0.566832	0.441288	0.575222	17.7708	0.00930558	1.28	0.663733	0.528709	0.463922	0.627818	0.652067	0.538897	0.544568	0.857251	0.602458	0.542032	0.589707	0.45608	0.706901	0.473483	0.449364	0.443745	0.495415	0.340584	0.399298	0.416216	0.41172	0.547438	0.48191	0.502685	0.538191	0.434423	0.441197	0.373783	0.397383	0.415844	0.476684	0.504957	0.489544	0.330047
cg05376738	1	212923780	OpenSea		NSL1;NSL1	Body	0.427734	0.352224	0.426199	12.0841	0.0338709	1.21	0.557126	0.444991	0.437555	0.402579	0.550683	0.462114	0.433835	0.420608	0.424817	0.405213	0.466843	0.407743	0.459559	0.381561	0.308559	0.375991	0.331694	0.246457	0.409392	0.436333	0.460369	0.387413	0.385822	0.304003	0.312342	0.365144	0.360245	0.331447	0.292159	0.336651	0.346594	0.425874	0.312455	0.275102
cg23598115	1	213681300	OpenSea				0.207486	0.143033	0.212468	16.8869	0.0112745	1.45	0.259403	0.16977	0.186655	0.233201	0.199085	0.230383	0.197947	0.195603	0.231574	0.187499	0.334852	0.117006	0.322209	0.145285	0.176774	0.164938	0.175075	0.0956397	0.154928	0.128527	0.256605	0.129242	0.156358	0.140214	0.131487	0.108603	0.131482	0.142894	0.109817	0.176589	0.12327	0.154374	0.154954	0.13658
cg16242653	1	214151615	N_Shore	chr1:214153214-214153668			0.292947	0.237381	0.301813	13.9273	0.0220841	1.23	0.365304	0.280613	0.345994	0.276637	0.296977	0.209128	0.286718	0.300535	0.363248	0.330743	0.291095	0.30545	0.325532	0.284394	0.246441	0.248108	0.22318	0.220061	0.227414	0.251939	0.320742	0.206201	0.222109	0.234127	0.336237	0.242858	0.210764	0.248537	0.173777	0.224201	0.271225	0.21214	0.255195	0.177947
cg00825252	1	214455388	S_Shore	chr1:214454096-214455047	SMYD2	Body	0.342954	0.485891	0.355512	11.4339	0.0392876	-1.42	0.353518	0.237008	0.439633	0.367102	0.334397	0.290599	0.370062	0.638815	0.333702	0.34448	0.291143	0.153557	0.222564	0.382496	0.252805	0.416532	0.401799	0.481578	0.447532	0.392754	0.314893	0.559912	0.526742	0.525513	0.545515	0.453332	0.518612	0.322811	0.531174	0.322654	0.70332	0.558083	0.547136	0.50858
cg11692820	1	217263621	S_Shore	chr1:217262998-217263214	ESRRG;ESRRG;ESRRG	5'UTR	0.34617	0.263862	0.346656	35.921	0.000256803	1.31	0.322679	0.356909	0.36167	0.338013	0.377837	0.333726	0.330186	0.432026	0.404384	0.349326	0.338877	0.353294	0.375201	0.272077	0.322344	0.289269	0.327074	0.231279	0.305763	0.232233	0.328899	0.257922	0.249876	0.310365	0.205755	0.237739	0.241614	0.258714	0.237573	0.228875	0.370308	0.260636	0.269682	0.258421
cg18086868	1	220463627	OpenSea				0.621523	0.51569	0.619857	47.4829	4.01e-05	1.21	0.692176	0.624255	0.585078	0.633485	0.65382	0.631428	0.617593	0.558243	0.707694	0.624496	0.660992	0.6514	0.629253	0.558235	0.558122	0.621601	0.558018	0.457389	0.525436	0.481518	0.600133	0.506662	0.533877	0.53438	0.500214	0.477268	0.504679	0.497745	0.483645	0.531098	0.548341	0.495262	0.609428	0.479652
cg00513220	1	220922123	Island	chr1:220921411-220922176	MOSC2	1stExon	0.190703	0.231784	0.185564	11.466	0.0389888	-1.22	0.210324	0.189966	0.160243	0.178963	0.149404	0.198917	0.204638	0.155072	0.196346	0.229898	0.148734	0.150508	0.132077	0.257057	0.222873	0.244565	0.212372	0.229474	0.204839	0.195355	0.184983	0.248344	0.275821	0.284786	0.179268	0.232571	0.243706	0.214322	0.252423	0.212284	0.186017	0.319894	0.217775	0.258458
cg07179669	1	221054707	Island	chr1:221054554-221054888	HLX	Body	0.129646	0.0860459	0.125232	18.1393	0.00856901	1.51	0.149454	0.115883	0.211008	0.0988402	0.105981	0.13561	0.141726	0.0993486	0.101454	0.142041	0.131012	0.111262	0.111606	0.143109	0.116156	0.184055	0.105433	0.0721703	0.0725165	0.0877211	0.070024	0.097051	0.0759895	0.109511	0.0753199	0.094867	0.115171	0.0684451	0.0885453	0.0754866	0.116111	0.0658322	0.0886255	0.0893937
cg03536711	1	221509067	OpenSea		LOC400804	Body	0.618791	0.476963	0.627646	19.7797	0.00601815	1.3	0.658193	0.740856	0.584714	0.751215	0.52243	0.551067	0.581122	0.709789	0.679656	0.448162	0.659321	0.483111	0.762312	0.512579	0.673177	0.533494	0.668249	0.329359	0.448292	0.311371	0.391185	0.441361	0.556533	0.455826	0.527284	0.480156	0.398912	0.419608	0.514128	0.576506	0.454714	0.682632	0.579988	0.540513
cg23213217	1	224370155	N_Shore	chr1:224370585-224371755	DEGS1;DEGS1	TSS1500	0.305657	0.381655	0.31096	18.193	0.00845676	-1.25	0.268447	0.264032	0.319254	0.377462	0.380394	0.323587	0.319315	0.274729	0.207379	0.292033	0.377679	0.322824	0.258932	0.302875	0.297447	0.313155	0.296626	0.34312	0.424683	0.441013	0.438683	0.411562	0.424266	0.335983	0.364986	0.346091	0.40274	0.348069	0.348366	0.397759	0.425374	0.308607	0.318261	0.408577
cg16487577	1	226099147	OpenSea				0.218483	0.297023	0.219387	17.7042	0.00943454	-1.36	0.274754	0.254811	0.246666	0.224265	0.259661	0.204246	0.199495	0.310285	0.256857	0.179594	0.266055	0.181043	0.280678	0.147355	0.169537	0.140177	0.118733	0.261281	0.375292	0.314472	0.337611	0.289138	0.335956	0.335288	0.302957	0.231423	0.313433	0.254356	0.332293	0.258996	0.332759	0.351286	0.175947	0.246909
cg04117530	1	226187852	S_Shore	chr1:226186803-226187336	C1orf55	TSS1500	0.157855	0.1087	0.157331	18.7795	0.00746938	1.45	0.215769	0.169188	0.0768489	0.158543	0.144771	0.136403	0.163726	0.0980713	0.153583	0.201868	0.181215	0.103547	0.168489	0.178699	0.172184	0.189222	0.171408	0.0787966	0.107201	0.108639	0.161388	0.121186	0.101381	0.110666	0.186929	0.111337	0.101257	0.0971407	0.107366	0.0856598	0.0796189	0.0764938	0.107239	0.105598
cg06319713	1	226249408	N_Shore	chr1:226249457-226251457	LOC440926;H3F3A	TSS1500	0.209229	0.165016	0.209057	14.2554	0.0205071	1.27	0.29742	0.210873	0.180438	0.219073	0.242015	0.183341	0.217166	0.230891	0.238526	0.224783	0.197166	0.11581	0.208492	0.19256	0.183468	0.20938	0.205488	0.128748	0.145029	0.13843	0.164626	0.213435	0.182766	0.200611	0.169528	0.185986	0.153496	0.123845	0.147265	0.139543	0.167117	0.213439	0.205607	0.125806
cg17985912	1	226497578	S_Shore	chr1:226496361-226497501	LIN9	TSS1500	0.181478	0.149643	0.181033	16.0721	0.0136234	1.21	0.233626	0.207891	0.167475	0.176296	0.161814	0.157962	0.178521	0.203055	0.159794	0.174303	0.192766	0.128515	0.216967	0.176483	0.190922	0.190559	0.168169	0.124856	0.182697	0.153752	0.134163	0.164905	0.144334	0.155643	0.152035	0.15527	0.144131	0.114675	0.155491	0.122919	0.184834	0.167466	0.159219	0.127541
cg04102510	1	226850741	OpenSea		ITPKB	Body	0.20633	0.140306	0.205399	13.718	0.0231733	1.47	0.243376	0.240871	0.223837	0.213077	0.282101	0.263067	0.194861	0.12658	0.252192	0.143846	0.273548	0.224735	0.291551	0.134724	0.149526	0.15089	0.0988318	0.0958086	0.185324	0.15489	0.243968	0.114287	0.137094	0.126252	0.167685	0.107559	0.108767	0.141218	0.104093	0.144219	0.114185	0.183368	0.151836	0.104646
cg25287071	1	226878419	OpenSea		ITPKB	Body	0.363986	0.27024	0.370019	24.8564	0.00208765	1.35	0.483827	0.338709	0.361766	0.313291	0.250912	0.356251	0.365653	0.48111	0.350425	0.394854	0.300398	0.309406	0.400393	0.386205	0.350787	0.355358	0.388418	0.18861	0.287982	0.243312	0.244655	0.3136	0.235334	0.349778	0.360011	0.275388	0.282553	0.204755	0.232133	0.194115	0.301759	0.332184	0.299697	0.248205
cg08708961	1	227070630	OpenSea		PSEN2;PSEN2	Body	0.273182	0.170285	0.273236	14.224	0.0206468	1.6	0.168394	0.263297	0.404071	0.207505	0.386027	0.376292	0.26735	0.325533	0.303251	0.275622	0.190138	0.421812	0.255019	0.170435	0.211544	0.303045	0.114757	0.175412	0.276978	0.237378	0.238369	0.056272	0.123246	0.119235	0.255076	0.178565	0.118132	0.263657	0.0980599	0.228125	0.156394	0.103508	0.118568	0.147865
cg05813995	1	227975007	N_Shore	chr1:227975295-227976570			0.291645	0.234429	0.293996	15.9832	0.0138767	1.24	0.335294	0.331283	0.254297	0.269115	0.305942	0.272	0.285494	0.364008	0.284658	0.288643	0.292789	0.176788	0.34588	0.297134	0.307621	0.280257	0.266767	0.142938	0.28716	0.232122	0.265819	0.247739	0.24424	0.256168	0.272428	0.261601	0.189292	0.163461	0.21314	0.255267	0.232034	0.29484	0.254398	0.172649
cg11223365	1	228074497	N_Shore	chr1:228075377-228075750			0.372322	0.304702	0.37353	50.0835	2.75e-05	1.22	0.399093	0.392614	0.409249	0.382045	0.371318	0.350181	0.371742	0.394404	0.351191	0.341607	0.37051	0.331409	0.412726	0.339405	0.359199	0.376155	0.376624	0.26975	0.313949	0.28972	0.343642	0.359378	0.307724	0.328668	0.323975	0.329602	0.288128	0.267665	0.271689	0.265581	0.286193	0.336708	0.334024	0.263536
cg12210914	1	228075694	Island	chr1:228075377-228075750			0.375233	0.494873	0.375554	15.1505	0.0166896	-1.32	0.465046	0.269532	0.297596	0.338278	0.302622	0.268004	0.375781	0.584489	0.562402	0.389167	0.421378	0.194581	0.235984	0.491483	0.352792	0.366942	0.462887	0.494979	0.542901	0.416624	0.454131	0.452573	0.489502	0.498178	0.497399	0.392054	0.462436	0.550078	0.562435	0.502045	0.629828	0.442769	0.4652	0.559707
cg23231462	1	228136503	S_Shore	chr1:228134422-228136282	WNT9A	TSS1500	0.246721	0.199068	0.247209	22.0087	0.00374014	1.24	0.298412	0.284029	0.24692	0.2316	0.271757	0.243868	0.240388	0.248462	0.283676	0.245152	0.219093	0.229642	0.304335	0.210526	0.221137	0.215562	0.199695	0.172999	0.220954	0.211085	0.226976	0.240341	0.198025	0.218769	0.242081	0.2317	0.195506	0.160056	0.158978	0.174755	0.157967	0.200424	0.188421	0.185123
cg26921638	1	228193587	N_Shore	chr1:228194096-228196512	WNT3A	TSS1500	0.15131	0.120393	0.1511	12.7121	0.0292157	1.26	0.223287	0.141756	0.145523	0.175324	0.166555	0.159123	0.149609	0.177046	0.157272	0.098986	0.162346	0.131617	0.186727	0.154177	0.119407	0.105144	0.118366	0.103346	0.140838	0.121786	0.145275	0.137632	0.111475	0.120104	0.138799	0.119406	0.123629	0.0983576	0.116065	0.109419	0.111399	0.150227	0.100504	0.0984215
cg21142743	1	228272495	S_Shore	chr1:228269729-228271501	ARF1;ARF1;ARF1;ARF1	5'UTR	0.187496	0.270219	0.198467	12.7945	0.0287262	-1.44	0.169554	0.149525	0.297824	0.192473	0.170539	0.159187	0.190025	0.262525	0.198247	0.152406	0.20405	0.133433	0.187004	0.18007	0.152394	0.191987	0.196185	0.291884	0.202886	0.219949	0.223863	0.310977	0.338775	0.270017	0.42342	0.2177	0.244681	0.206379	0.283964	0.244541	0.257739	0.281066	0.273646	0.302229
cg08158976	1	228297975	S_Shore	chr1:228296787-228297276	MRPL55;MRPL55;MRPL55;MRPL55;MRPL55;MRPL55;MRPL55;MRPL55	TSS1500	0.554467	0.421112	0.55054	41.1095	0.000108114	1.32	0.643365	0.557644	0.561391	0.608745	0.535576	0.466341	0.55359	0.686442	0.543406	0.486804	0.493807	0.549906	0.53124	0.55254	0.527586	0.503851	0.623695	0.430922	0.329583	0.35907	0.428972	0.459022	0.540076	0.439602	0.438745	0.494896	0.434851	0.377628	0.371292	0.396829	0.399627	0.511025	0.354249	0.392522
cg04193160	1	228400419	Island	chr1:228399471-228402037	OBSCN;OBSCN	Body	0.36854	0.303552	0.3625	19.6042	0.00625773	1.21	0.391306	0.38419	0.311128	0.332988	0.402573	0.356414	0.353592	0.415903	0.360827	0.33897	0.364592	0.37345	0.409856	0.37517	0.420439	0.342339	0.33144	0.338306	0.366582	0.322266	0.354853	0.305365	0.288148	0.311506	0.254141	0.32496	0.287662	0.300862	0.316817	0.262767	0.284603	0.326828	0.259274	0.255444
cg01557798	1	228400628	Island	chr1:228399471-228402037	OBSCN;OBSCN	Body	0.209198	0.157651	0.204047	25.1803	0.00195721	1.33	0.26048	0.211702	0.170498	0.188089	0.222676	0.190409	0.206186	0.253605	0.196334	0.180982	0.188507	0.209004	0.219466	0.245024	0.215884	0.191788	0.205723	0.180001	0.182876	0.152987	0.187988	0.157963	0.164416	0.175994	0.146	0.149733	0.156507	0.16758	0.15077	0.124024	0.12354	0.1497	0.161997	0.147993
cg13111733	1	228646224	Island	chr1:228645196-228646434	HIST3H2BB;HIST3H2A;HIST3H2BB	3'UTR	0.0564403	0.0701233	0.0570992	12.1189	0.033604	-1.24	0.0665497	0.0480446	0.0565823	0.0437385	0.0489365	0.0397236	0.0572268	0.0623097	0.0632127	0.0649597	0.0544803	0.0555874	0.0458769	0.0615484	0.0577055	0.0683734	0.0646287	0.0640246	0.0665972	0.0600969	0.0797237	0.0558977	0.08805	0.0592577	0.0697975	0.0674201	0.0903471	0.0582678	0.0769985	0.0690096	0.0601126	0.0635317	0.0641105	0.0988536
cg03569277	1	228657627	N_Shore	chr1:228658937-228659152			0.267976	0.218939	0.270941	12.04	0.0341664	1.22	0.320129	0.295087	0.219124	0.245572	0.272225	0.266233	0.25976	0.332019	0.290446	0.268073	0.295518	0.152288	0.334576	0.259399	0.258056	0.244313	0.242771	0.176644	0.255008	0.227104	0.248367	0.222575	0.220964	0.253464	0.196178	0.241759	0.199777	0.136417	0.190116	0.273027	0.224096	0.280168	0.241392	0.134904
cg01525538	1	228785987	Island	chr1:228785986-228786204	DUSP5P	Body	0.397362	0.308109	0.391527	19.5416	0.00633378	1.29	0.393824	0.399403	0.386141	0.379565	0.40967	0.355296	0.419146	0.352451	0.309024	0.41046	0.352087	0.33633	0.391199	0.418338	0.423201	0.535522	0.4835	0.286159	0.376441	0.32645	0.2759	0.244417	0.278474	0.370746	0.224306	0.375218	0.295961	0.316315	0.312032	0.311033	0.267915	0.380637	0.373455	0.222394
cg16732787	1	228785992	Island	chr1:228785986-228786204	DUSP5P	Body	0.485076	0.401869	0.477822	17.0656	0.0108601	1.21	0.515582	0.486641	0.483196	0.450247	0.477526	0.447635	0.504717	0.407727	0.414426	0.499715	0.471369	0.414396	0.496919	0.511737	0.507653	0.609274	0.547538	0.375861	0.472092	0.425759	0.37657	0.367162	0.403558	0.461404	0.32031	0.468944	0.383636	0.43748	0.355336	0.403123	0.348255	0.451577	0.458633	0.322073
cg26188212	1	228967124	OpenSea				0.379573	0.615133	0.393408	69.8975	2.21e-06	-1.62	0.394005	0.375069	0.411767	0.468405	0.445559	0.422479	0.371075	0.430519	0.404524	0.319923	0.418916	0.351446	0.473108	0.3755	0.288405	0.215829	0.286212	0.548972	0.732831	0.692599	0.675404	0.604347	0.632046	0.558286	0.576716	0.57622	0.605377	0.698856	0.540518	0.645715	0.667508	0.620916	0.585686	0.495272
cg23735745	1	230248121	OpenSea		GALNT2	Body	0.424965	0.313812	0.426903	16.6544	0.0119076	1.35	0.542855	0.39034	0.380752	0.422806	0.387606	0.304491	0.420786	0.634636	0.450158	0.430558	0.475846	0.215267	0.481449	0.413549	0.368848	0.473916	0.430542	0.275762	0.26322	0.25275	0.306884	0.393109	0.358775	0.390347	0.23292	0.34332	0.344212	0.186646	0.287629	0.310277	0.400575	0.409396	0.360402	0.218576
cg16517298	1	230413174	N_Shelf	chr1:230415342-230415689	GALNT2	Body	0.554758	0.423892	0.56755	22.8852	0.0031128	1.31	0.742813	0.63715	0.433859	0.518722	0.456037	0.69169	0.539955	0.475483	0.585072	0.580639	0.635366	0.534771	0.663508	0.561199	0.499986	0.457659	0.416978	0.287398	0.471457	0.446579	0.543133	0.445399	0.407215	0.446553	0.409292	0.426433	0.400343	0.461478	0.400099	0.484871	0.434985	0.453447	0.394673	0.292814
cg24591105	1	230415225	N_Shore	chr1:230415342-230415689	GALNT2	3'UTR	0.777863	0.635655	0.770386	22.9085	0.00310195	1.22	0.811117	0.802199	0.543365	0.689827	0.809126	0.844648	0.76122	0.698929	0.844465	0.883027	0.827585	0.773749	0.842555	0.79149	0.821989	0.715262	0.763117	0.603009	0.589336	0.578807	0.739873	0.644856	0.644838	0.712805	0.520591	0.649832	0.687866	0.64927	0.69569	0.717039	0.718098	0.613269	0.581453	0.45951
cg00589617	1	230415343	Island	chr1:230415342-230415689	GALNT2	3'UTR	0.733907	0.531983	0.721166	28.1519	0.00108091	1.38	0.79687	0.784402	0.453292	0.551651	0.804078	0.863198	0.700576	0.73313	0.812006	0.794479	0.796761	0.770505	0.787065	0.78034	0.786784	0.59548	0.665796	0.515398	0.505171	0.524257	0.65327	0.510784	0.513255	0.595971	0.409678	0.513632	0.573879	0.637059	0.586266	0.555347	0.623345	0.485109	0.497349	0.343948
cg04279411	1	230645569	OpenSea				0.527855	0.417896	0.51851	17.3529	0.0101692	1.26	0.599288	0.516928	0.561243	0.60397	0.564356	0.502227	0.522812	0.533482	0.532572	0.506997	0.572761	0.518171	0.635744	0.487207	0.435746	0.415603	0.464419	0.367682	0.472694	0.441059	0.530493	0.414015	0.459181	0.377978	0.460895	0.402914	0.362723	0.438357	0.373318	0.436706	0.536305	0.256686	0.442662	0.330568
cg22010140	1	230837172	OpenSea				0.587779	0.474623	0.593229	26.9084	0.00137387	1.24	0.626788	0.651051	0.654644	0.647125	0.646506	0.568286	0.589351	0.477154	0.608211	0.567659	0.665147	0.511722	0.631942	0.525062	0.553505	0.551935	0.516152	0.368041	0.582721	0.42937	0.592322	0.524969	0.51294	0.473155	0.489946	0.40774	0.421969	0.417045	0.49234	0.491788	0.445822	0.576961	0.478642	0.362817
cg16516400	1	231177201	S_Shore	chr1:231175062-231176317	FAM89A	TSS1500	0.298459	0.38026	0.296601	18.4618	0.00799251	-1.27	0.368317	0.256131	0.200171	0.373178	0.287059	0.242042	0.303515	0.25251	0.351754	0.355788	0.34253	0.268374	0.27136	0.2984	0.296005	0.257758	0.348918	0.353734	0.445796	0.447926	0.323761	0.508483	0.381832	0.333282	0.360135	0.372387	0.347223	0.412931	0.255356	0.414318	0.337651	0.334469	0.374504	0.460633
cg10576245	1	233249267	OpenSea		PCNXL2	Body	0.355575	0.280857	0.358893	10.5262	0.048595	1.27	0.540392	0.34746	0.353489	0.397147	0.380772	0.285417	0.371531	0.392364	0.349568	0.317265	0.385937	0.160843	0.379788	0.33403	0.313517	0.343952	0.391311	0.236575	0.270689	0.171811	0.287974	0.350659	0.351356	0.31202	0.392433	0.28115	0.228899	0.182875	0.276752	0.238692	0.274517	0.370219	0.325849	0.222094
cg00161124	1	234366259	N_Shore	chr1:234367135-234367496	SLC35F3	Body	0.164939	0.207002	0.166782	24.7758	0.00211702	-1.26	0.173049	0.14807	0.218143	0.178371	0.142209	0.145435	0.165718	0.203245	0.191767	0.149334	0.147977	0.161858	0.154807	0.174358	0.139065	0.155615	0.15495	0.214173	0.193733	0.18433	0.192363	0.203618	0.241403	0.21837	0.235432	0.176292	0.203709	0.172441	0.213155	0.187148	0.190116	0.255292	0.228533	0.208917
cg09324669	1	234749105	S_Shelf	chr1:234744276-234747024			0.265799	0.154442	0.254421	15.9735	0.0139037	1.72	0.317282	0.246534	0.162588	0.146958	0.396398	0.281852	0.280644	0.228301	0.277372	0.364124	0.228004	0.0780295	0.397252	0.286322	0.25665	0.280637	0.289634	0.0904133	0.164783	0.179575	0.136705	0.219734	0.171461	0.211586	0.106489	0.19117	0.177966	0.0911509	0.143908	0.136365	0.120553	0.206339	0.177301	0.10001
cg25217276	1	235796187	OpenSea		GNG4;GNG4;GNG4	5'UTR	0.336627	0.175362	0.324209	33.0591	0.000429745	1.92	0.414987	0.415518	0.238156	0.392501	0.354419	0.414188	0.339856	0.422186	0.360684	0.216748	0.287311	0.175897	0.308594	0.371655	0.353909	0.26968	0.386368	0.177726	0.053016	0.148978	0.278439	0.232016	0.203264	0.238668	0.132162	0.165504	0.198846	0.13869	0.147809	0.138064	0.200964	0.20821	0.221969	0.0968289
cg17500055	1	235805560	Island	chr1:235805318-235805771	GNG4;GNG4;GNG4	5'UTR	0.423442	0.327471	0.418197	40.6348	0.000117183	1.29	0.425914	0.434092	0.404658	0.492732	0.456502	0.44939	0.421603	0.48541	0.411846	0.354324	0.374612	0.439045	0.426999	0.423746	0.410479	0.34469	0.44247	0.326062	0.290529	0.329147	0.276349	0.369188	0.386982	0.286076	0.351106	0.297731	0.346116	0.324667	0.299262	0.307459	0.302431	0.361955	0.40449	0.307456
cg22076160	1	235805690	Island	chr1:235805318-235805771	GNG4;GNG4;GNG4	5'UTR	0.216991	0.150308	0.210689	20.9856	0.00467086	1.44	0.178282	0.212306	0.164845	0.288827	0.242573	0.276046	0.213933	0.245681	0.238952	0.184714	0.169746	0.271468	0.195958	0.191778	0.215403	0.172059	0.226271	0.153571	0.122049	0.165213	0.107978	0.161953	0.206685	0.118218	0.140502	0.129743	0.17047	0.174183	0.146014	0.156761	0.128652	0.170987	0.181894	0.120362
cg09136878	1	236135584	OpenSea				0.568122	0.455193	0.567513	18.9297	0.00724136	1.25	0.656882	0.599849	0.618819	0.562973	0.680321	0.407597	0.575346	0.514541	0.707092	0.60687	0.58553	0.394286	0.559734	0.512226	0.543584	0.590008	0.542415	0.400848	0.493276	0.452594	0.487907	0.486735	0.566283	0.50204	0.437804	0.446904	0.403286	0.329186	0.410239	0.364859	0.547894	0.529826	0.500485	0.378105
cg24495667	1	236179604	OpenSea		NID1	Body	0.472605	0.387678	0.478827	11.2684	0.0408794	1.22	0.534147	0.492684	0.525229	0.567016	0.613925	0.494851	0.462509	0.4659	0.588379	0.378532	0.533192	0.38448	0.581347	0.37329	0.363207	0.299602	0.375992	0.319058	0.407671	0.346229	0.432977	0.493471	0.40815	0.432675	0.455744	0.381105	0.333927	0.334085	0.343816	0.342281	0.378834	0.465859	0.402508	0.312139
cg10981580	1	236306767	S_Shore	chr1:236304758-236305025	GPR137B	Body	0.117661	0.0887836	0.114609	18.6966	0.00760413	1.33	0.135368	0.103208	0.126811	0.134511	0.153065	0.130156	0.12009	0.146889	0.114594	0.100896	0.129687	0.08615	0.127895	0.102137	0.0909134	0.0896433	0.108223	0.0894996	0.0919974	0.0814313	0.0940695	0.0949027	0.103808	0.0865115	0.0924574	0.0835579	0.0825722	0.0785971	0.081962	0.0833465	0.0946523	0.101081	0.0896142	0.0792616
cg18412431	1	236925910	OpenSea		ACTN2	Body	0.849024	0.7007	0.83542	41.1709	0.000107074	1.21	0.901416	0.835241	0.871887	0.903284	0.880133	0.788699	0.851719	0.899201	0.809509	0.824125	0.848737	0.81652	0.887127	0.808662	0.819887	0.85754	0.829727	0.592952	0.789969	0.719303	0.697942	0.685917	0.711848	0.751722	0.705788	0.681827	0.642438	0.645344	0.716476	0.679527	0.743974	0.788461	0.745354	0.613058
cg09107161	1	240774736	OpenSea		GREM2	5'UTR	0.576238	0.454102	0.573284	15.2076	0.0164918	1.27	0.655002	0.540819	0.539909	0.563933	0.668743	0.662483	0.562608	0.868083	0.639997	0.53755	0.577754	0.435257	0.604739	0.501265	0.503325	0.480531	0.454055	0.37059	0.473084	0.506988	0.547016	0.554281	0.507907	0.39074	0.432462	0.509271	0.33324	0.435987	0.385045	0.404647	0.423193	0.475639	0.568694	0.400949
cg18592459	1	240774809	OpenSea		GREM2	5'UTR	0.41729	0.304959	0.425851	17.2071	0.0105091	1.37	0.536278	0.480865	0.406558	0.335461	0.531803	0.469938	0.406307	0.447693	0.516297	0.334637	0.285233	0.431704	0.508685	0.472797	0.360372	0.294005	0.275289	0.267791	0.361594	0.343037	0.399698	0.428079	0.254482	0.208152	0.250107	0.38333	0.254676	0.33239	0.229174	0.242584	0.197258	0.352551	0.401299	0.278096
cg07787634	1	241715378	OpenSea		KMO	Body	0.221258	0.119333	0.234095	18.3949	0.00809779	1.85	0.378936	0.240122	0.244522	0.23484	0.324922	0.163185	0.210755	0.22168	0.256787	0.15653	0.346324	0.112472	0.333992	0.14092	0.14246	0.131267	0.121674	0.057716	0.122239	0.130762	0.167396	0.10509	0.117744	0.108731	0.258249	0.118061	0.0915608	0.0693165	0.0880609	0.113441	0.0870366	0.189432	0.127482	0.07634
cg15775914	1	241799084	N_Shelf	chr1:241802960-241803649	CHML;OPN3;CHML	5'UTR	0.574246	0.468884	0.583968	13.7027	0.0232553	1.22	0.67412	0.638355	0.459175	0.564741	0.71646	0.664576	0.550348	0.509471	0.665616	0.530196	0.639968	0.585221	0.700171	0.507688	0.519901	0.421828	0.414345	0.368721	0.573671	0.559152	0.65053	0.390671	0.466886	0.46325	0.488382	0.439256	0.389391	0.494813	0.404847	0.512496	0.391558	0.523518	0.463759	0.390133
cg02820309	1	241802556	N_Shore	chr1:241802960-241803649	OPN3	Body	0.262323	0.172569	0.261024	13.771	0.022913	1.52	0.362214	0.258065	0.220039	0.187838	0.384139	0.26242	0.257027	0.514802	0.273393	0.236767	0.248546	0.120722	0.256589	0.251478	0.217105	0.223118	0.18523	0.134374	0.185367	0.15488	0.116244	0.223441	0.201302	0.17427	0.257787	0.224081	0.16549	0.120696	0.158217	0.162377	0.11527	0.218122	0.167528	0.15422
cg05759347	1	243416723	N_Shore	chr1:243417741-243418775	CEP170;CEP170;CEP170	5'UTR	0.301472	0.215082	0.293969	11.2556	0.041016	1.4	0.43854	0.287961	0.250343	0.231612	0.342422	0.259847	0.328631	0.204821	0.337989	0.37922	0.269656	0.103329	0.303587	0.354012	0.331371	0.35528	0.346402	0.13635	0.169567	0.198211	0.235008	0.244614	0.189502	0.320925	0.229505	0.271282	0.205252	0.132768	0.24285	0.223932	0.222816	0.294766	0.204836	0.134206
cg02497700	1	244213358	N_Shore	chr1:244213397-244213619	ZNF238	TSS1500	0.139642	0.0995039	0.135587	12.1204	0.0335927	1.4	0.169258	0.143895	0.0904856	0.112136	0.122558	0.101771	0.142112	0.138348	0.132736	0.18543	0.165233	0.0709579	0.146603	0.188046	0.155022	0.149455	0.15987	0.0720802	0.124347	0.0961011	0.126849	0.114974	0.102639	0.121457	0.0999083	0.133395	0.11469	0.0633517	0.101739	0.116381	0.0736918	0.0621037	0.0951144	0.0727445
cg07737182	1	244891843	N_Shore	chr1:244893441-244894366			0.259768	0.385013	0.271864	43.9829	6.81e-05	-1.48	0.249198	0.238735	0.305537	0.273647	0.288534	0.276474	0.262819	0.245813	0.306866	0.260759	0.315921	0.192998	0.290047	0.212949	0.197477	0.243675	0.254603	0.373582	0.370268	0.383116	0.40797	0.42025	0.43731	0.432577	0.414468	0.367455	0.389942	0.33447	0.385794	0.34643	0.372409	0.416785	0.358774	0.333619
cg20979737	1	244964768	OpenSea				0.472165	0.359017	0.47091	15.1951	0.0165367	1.32	0.613627	0.483059	0.53197	0.493453	0.654476	0.469503	0.483543	0.45827	0.54534	0.384394	0.463809	0.311721	0.601274	0.445304	0.327897	0.394542	0.364615	0.30314	0.416702	0.408865	0.338366	0.438205	0.472408	0.363857	0.442898	0.348871	0.338506	0.267882	0.230116	0.277566	0.338509	0.36553	0.415387	0.336487
cg25683662	1	245771036	OpenSea		KIF26B	Body	0.486461	0.676342	0.501202	35.3733	0.000282512	-1.39	0.587179	0.471208	0.497788	0.536767	0.576093	0.46858	0.487778	0.693362	0.490894	0.433267	0.41624	0.288993	0.593549	0.465863	0.437802	0.401718	0.422748	0.594407	0.751591	0.710189	0.663326	0.70543	0.692579	0.719889	0.714283	0.655519	0.613613	0.64716	0.615005	0.594582	0.739907	0.717761	0.678684	0.683895
cg26536593	1	247242539	S_Shore	chr1:247241579-247242201	ZNF670	TSS1500	0.580107	0.463505	0.576268	41.0714	0.000108646	1.25	0.631982	0.566959	0.535978	0.653362	0.589371	0.651731	0.59557	0.594664	0.483177	0.504905	0.560116	0.538116	0.627842	0.593988	0.535242	0.580839	0.617975	0.433561	0.485528	0.470642	0.496919	0.462485	0.538952	0.385598	0.471544	0.460354	0.551256	0.36946	0.47884	0.465813	0.429111	0.448131	0.53864	0.392747
cg05396897	1	247611448	N_Shelf	chr1:247614695-247614944	NLRP3;NLRP3;NLRP3;NLRP3;NLRP3	Body	0.460412	0.349347	0.461745	11.3824	0.0398022	1.32	0.449778	0.555116	0.411881	0.558535	0.558323	0.358671	0.422126	0.337392	0.488178	0.368901	0.601045	0.598546	0.584256	0.321908	0.441209	0.292747	0.478395	0.233924	0.38873	0.326078	0.262067	0.513601	0.32299	0.415927	0.412673	0.456599	0.392251	0.386359	0.246682	0.257915	0.242226	0.500804	0.290053	0.290025
cg19710238	2	382237	OpenSea				0.677426	0.551095	0.666219	36.9579	0.000214527	1.23	0.732599	0.686309	0.694617	0.687856	0.609839	0.730931	0.6673	0.656828	0.747022	0.611239	0.747292	0.660905	0.719873	0.618536	0.625017	0.677351	0.642736	0.57026	0.589049	0.54369	0.615263	0.476073	0.577737	0.481656	0.575831	0.495803	0.537691	0.515729	0.574715	0.563899	0.574024	0.53804	0.576552	0.562599
cg17214295	2	383401	OpenSea				0.460426	0.34386	0.451604	30.1641	0.000733527	1.34	0.511752	0.467192	0.496693	0.474615	0.462313	0.515862	0.443072	0.523451	0.551278	0.413479	0.547084	0.416979	0.492033	0.369351	0.398509	0.375077	0.368504	0.270452	0.363251	0.339988	0.401127	0.327073	0.382571	0.320439	0.387938	0.337678	0.330363	0.316686	0.346849	0.323882	0.351235	0.389958	0.346292	0.309843
cg23063807	2	506174	S_Shelf	chr2:502994-503502			0.572506	0.397507	0.562565	43.1043	7.82e-05	1.44	0.598139	0.536588	0.582031	0.545913	0.664995	0.634683	0.554548	0.712453	0.677946	0.489784	0.643995	0.520805	0.616667	0.447584	0.478669	0.551341	0.476462	0.353644	0.452797	0.350923	0.519421	0.372805	0.432234	0.370339	0.388844	0.412137	0.400506	0.353934	0.346215	0.388794	0.391614	0.483978	0.412069	0.327363
cg14636804	2	636937	Island	chr2:636121-637112			0.419908	0.298916	0.406142	13.2092	0.0260506	1.4	0.41878	0.497173	0.349682	0.398751	0.434948	0.396026	0.390248	0.52122	0.391776	0.358713	0.38707	0.441514	0.500923	0.443485	0.496282	0.337139	0.374711	0.344702	0.439059	0.418379	0.322969	0.291319	0.260001	0.255169	0.18977	0.315879	0.371432	0.372929	0.313668	0.14823	0.251755	0.385856	0.150655	0.249792
cg14072418	2	740025	OpenSea				0.173687	0.128151	0.1796	12.9933	0.0274307	1.36	0.235347	0.146662	0.207183	0.211489	0.202075	0.188043	0.177604	0.160754	0.219683	0.164706	0.22709	0.116202	0.2094	0.122667	0.0968417	0.131204	0.135722	0.0904015	0.148443	0.113133	0.156913	0.146541	0.159438	0.129457	0.155556	0.111108	0.108322	0.103823	0.0957049	0.106309	0.114848	0.191097	0.165629	0.0818436
cg10414026	2	740466	OpenSea				0.175852	0.128915	0.181045	14.9231	0.0176035	1.36	0.265163	0.161633	0.214273	0.195856	0.201655	0.178001	0.177573	0.194789	0.201483	0.148147	0.232361	0.125096	0.188774	0.129102	0.109618	0.14018	0.12578	0.094089	0.142357	0.140724	0.161376	0.1488	0.135921	0.148966	0.16402	0.0944842	0.116845	0.0946374	0.0975225	0.117831	0.10138	0.174081	0.160994	0.0975337
cg02758766	2	740531	OpenSea				0.145095	0.109515	0.142686	13.5825	0.0238653	1.32	0.193278	0.0981364	0.114687	0.154909	0.15165	0.136093	0.154523	0.113882	0.175539	0.138564	0.177881	0.0860553	0.0924666	0.185072	0.177434	0.157002	0.159449	0.106839	0.129215	0.0791004	0.132842	0.100015	0.0907334	0.108757	0.0961299	0.110474	0.11309	0.124847	0.11153	0.106472	0.0968784	0.113757	0.116496	0.12457
cg24485927	2	795989	OpenSea				0.707497	0.568174	0.706278	93.3459	1.96e-07	1.25	0.793633	0.655596	0.715243	0.795112	0.685195	0.719971	0.712382	0.708621	0.711313	0.706101	0.72052	0.706328	0.689769	0.641385	0.71149	0.684348	0.670447	0.539432	0.646142	0.601312	0.559126	0.59092	0.593131	0.507516	0.546676	0.478102	0.608307	0.536078	0.544272	0.588897	0.619604	0.551401	0.605108	0.542926
cg15705865	2	900218	OpenSea				0.709479	0.49174	0.711106	109.112	5.9e-08	1.44	0.834674	0.71518	0.758753	0.663881	0.697095	0.742854	0.71156	0.774703	0.744083	0.667731	0.684939	0.636764	0.742579	0.651631	0.647294	0.68514	0.702278	0.39384	0.56734	0.471189	0.440981	0.490726	0.54852	0.397237	0.566615	0.42047	0.572101	0.408148	0.468378	0.545915	0.478383	0.556048	0.594178	0.439513
cg18152887	2	920593	OpenSea				0.707127	0.524694	0.69671	37.7695	0.000187031	1.35	0.838395	0.724253	0.715701	0.72834	0.699021	0.755002	0.694256	0.903336	0.734074	0.616024	0.666615	0.687538	0.706899	0.55862	0.65588	0.650444	0.686754	0.444675	0.642582	0.547163	0.45518	0.518438	0.592168	0.432225	0.445368	0.441811	0.59718	0.492583	0.459444	0.580521	0.60231	0.541784	0.616632	0.509732
cg23953176	2	947515	S_Shore	chr2:945686-946774	SNTG2	Body	0.485784	0.382705	0.469143	10.874	0.0448079	1.27	0.517236	0.48912	0.510734	0.521118	0.394686	0.519302	0.495047	0.303737	0.484427	0.485387	0.448939	0.61421	0.472696	0.465783	0.494727	0.505072	0.536103	0.305385	0.396552	0.364284	0.425059	0.385219	0.400826	0.315144	0.327611	0.350376	0.517852	0.363758	0.37342	0.403633	0.367767	0.336935	0.488215	0.383945
cg25305750	2	1370524	OpenSea		SNTG2	Body	0.203132	0.318102	0.215427	14.4298	0.0196927	-1.57	0.265347	0.209986	0.159593	0.189629	0.283102	0.236017	0.198906	0.275098	0.256146	0.204558	0.206803	0.136338	0.253787	0.234595	0.126018	0.0937913	0.123525	0.352535	0.375377	0.283918	0.370899	0.290799	0.273674	0.502646	0.345726	0.364037	0.262846	0.267736	0.257761	0.282571	0.244107	0.465954	0.285623	0.18152
cg07504727	2	1554849	OpenSea				0.497057	0.381276	0.498817	42.987	8e-05	1.3	0.508143	0.538559	0.535178	0.490334	0.49559	0.499044	0.487002	0.587577	0.522717	0.454445	0.497569	0.483629	0.501323	0.42838	0.448586	0.517028	0.454871	0.295407	0.421133	0.382411	0.459609	0.438623	0.481196	0.382886	0.322455	0.317181	0.328323	0.341294	0.320499	0.374736	0.444342	0.475671	0.395017	0.300904
cg13529733	2	1609194	OpenSea				0.395435	0.270038	0.406711	25.2656	0.00192556	1.46	0.436899	0.429677	0.408506	0.412439	0.499036	0.375862	0.376024	0.415851	0.424273	0.351534	0.467222	0.327074	0.570068	0.280537	0.327987	0.299157	0.320241	0.186313	0.432634	0.266561	0.291895	0.285134	0.306213	0.289703	0.349636	0.209509	0.25439	0.227556	0.182017	0.266677	0.184358	0.375643	0.300822	0.181582
cg09699787	2	1711759	OpenSea		PXDN	Body	0.491505	0.368756	0.488501	15.6113	0.015043	1.33	0.657179	0.436003	0.56334	0.533416	0.453981	0.455136	0.519802	0.608954	0.568191	0.512086	0.470643	0.275845	0.434103	0.511746	0.363818	0.50616	0.485178	0.274901	0.36558	0.267219	0.377894	0.511507	0.495829	0.381084	0.433796	0.367492	0.384456	0.266345	0.369508	0.221839	0.40051	0.472111	0.429184	0.249589
cg16909084	2	1711796	OpenSea		PXDN	Body	0.40388	0.32115	0.405053	21.9415	0.00379043	1.26	0.468242	0.374642	0.442234	0.417404	0.379895	0.407695	0.413356	0.47711	0.435144	0.4171	0.402675	0.316989	0.401468	0.390544	0.324377	0.40827	0.388821	0.254217	0.359803	0.259788	0.347052	0.398386	0.406955	0.304891	0.360016	0.312498	0.31675	0.233863	0.364869	0.248584	0.36103	0.382647	0.338	0.210206
cg05241015	2	1748876	Island	chr2:1746833-1748971	PXDN	TSS1500	0.262234	0.177308	0.255239	39.1176	0.000150826	1.48	0.296097	0.270644	0.227076	0.290368	0.204591	0.273253	0.253204	0.259446	0.352853	0.245028	0.273754	0.241577	0.267285	0.248936	0.260384	0.213244	0.280241	0.161865	0.162448	0.166677	0.223266	0.181303	0.196276	0.172827	0.145771	0.21188	0.198758	0.144941	0.147615	0.192019	0.18079	0.168428	0.176485	0.182887
cg01805732	2	1748970	Island	chr2:1746833-1748971	PXDN	TSS1500	0.40225	0.273536	0.394274	49.5151	2.97e-05	1.47	0.432206	0.394617	0.395183	0.460762	0.329615	0.422599	0.39664	0.401403	0.488647	0.367701	0.404961	0.464078	0.379148	0.375564	0.339002	0.36432	0.421812	0.267547	0.27413	0.264526	0.32871	0.24807	0.340662	0.26668	0.177034	0.332392	0.318601	0.252083	0.228077	0.328817	0.254936	0.227195	0.258543	0.282103
cg17801352	2	1749076	S_Shore	chr2:1746833-1748971	PXDN	TSS1500	0.741399	0.567824	0.732698	74.9747	1.3e-06	1.31	0.761797	0.774541	0.723465	0.734529	0.72387	0.706303	0.729727	0.801809	0.756225	0.717503	0.732773	0.748783	0.740413	0.746235	0.751974	0.697252	0.756588	0.566517	0.543281	0.548162	0.626866	0.57088	0.65476	0.543572	0.42226	0.578771	0.633356	0.467931	0.507071	0.632835	0.524263	0.608736	0.628418	0.595328
cg20720697	2	1858583	OpenSea		MYT1L	Body	0.131793	0.105381	0.136692	12.8461	0.0284013	1.25	0.155416	0.112953	0.126918	0.140085	0.136755	0.123741	0.122627	0.153386	0.137015	0.112682	0.175671	0.116297	0.200548	0.114212	0.118335	0.0922775	0.101555	0.0906391	0.0845459	0.0972954	0.119077	0.116517	0.101176	0.139177	0.112088	0.101402	0.0849843	0.115542	0.0833624	0.101226	0.11514	0.125402	0.0960596	0.107848
cg18612167	2	2295901	OpenSea		MYT1L	5'UTR	0.495636	0.387786	0.492926	74.5332	1.37e-06	1.28	0.516871	0.511627	0.479418	0.502031	0.506168	0.505308	0.478254	0.524709	0.531248	0.429643	0.554393	0.497255	0.523825	0.445724	0.500214	0.462191	0.456934	0.37033	0.439236	0.376548	0.416407	0.3438	0.369812	0.42192	0.394408	0.350973	0.379258	0.376016	0.379352	0.442711	0.425741	0.402425	0.391102	0.312326
cg11600596	2	2617199	OpenSea				0.273966	0.194564	0.284653	13.279	0.025622	1.41	0.328984	0.29475	0.246113	0.325292	0.360448	0.266438	0.252379	0.21948	0.337847	0.197634	0.344021	0.22588	0.518423	0.188184	0.193232	0.175441	0.182877	0.136028	0.217081	0.206494	0.239621	0.19516	0.16084	0.23059	0.246219	0.174357	0.195044	0.221579	0.16143	0.168978	0.216597	0.202099	0.180627	0.154846
cg23855901	2	3283997	N_Shelf	chr2:3286324-3286530	TSSC1	Body	0.681798	0.859403	0.698418	36.066	0.000250503	-1.26	0.793236	0.7883	0.543109	0.617191	0.692903	0.627183	0.66265	0.599054	0.692057	0.670618	0.763176	0.582435	0.838626	0.746097	0.700425	0.625532	0.647978	0.827389	0.910096	0.849225	0.821571	0.844233	0.891987	0.886654	0.789202	0.836671	0.887045	0.826977	0.890488	0.874642	0.921969	0.898066	0.840657	0.812979
cg13452994	2	3699195	Island	chr2:3699125-3699465			0.280314	0.208075	0.272448	14.0917	0.0213051	1.35	0.383784	0.30381	0.260611	0.300429	0.245644	0.250717	0.285234	0.280466	0.230681	0.286723	0.320272	0.197209	0.302716	0.324498	0.277848	0.241767	0.27293	0.139912	0.251201	0.23842	0.177209	0.244524	0.280201	0.175662	0.292288	0.15563	0.257407	0.222915	0.156251	0.182131	0.21273	0.216839	0.170018	0.163943
cg16123090	2	3699210	Island	chr2:3699125-3699465			0.300019	0.218551	0.289514	12.4174	0.0313269	1.37	0.386595	0.338509	0.275115	0.30959	0.246849	0.260418	0.29613	0.33167	0.223258	0.276105	0.341128	0.224758	0.350616	0.357761	0.329093	0.277391	0.275343	0.155082	0.285842	0.248974	0.167137	0.211642	0.27614	0.180359	0.318198	0.148492	0.270464	0.221213	0.180508	0.207037	0.262801	0.223146	0.201184	0.157146
cg17046650	2	3699563	S_Shore	chr2:3698659-3698875			0.242562	0.15388	0.234788	20.7172	0.00493702	1.58	0.333681	0.270321	0.175993	0.244201	0.166874	0.220196	0.23594	0.196409	0.207603	0.266412	0.275553	0.196168	0.321842	0.28907	0.296253	0.186875	0.240158	0.112532	0.216501	0.176503	0.124623	0.173004	0.216277	0.110831	0.207692	0.101982	0.193877	0.178484	0.110397	0.162866	0.161755	0.141585	0.117458	0.109595
cg19570154	2	5513337	OpenSea				0.48674	0.336369	0.490389	28.2798	0.00105406	1.45	0.398705	0.580891	0.435185	0.558791	0.4794	0.5235	0.428211	0.665183	0.671106	0.399529	0.471696	0.545623	0.621789	0.352144	0.436184	0.305847	0.400798	0.336973	0.416459	0.249445	0.408167	0.356849	0.367039	0.383197	0.352563	0.263713	0.356341	0.351068	0.288473	0.269864	0.398155	0.291349	0.358969	0.269656
cg20927661	2	5837002	Island	chr2:5836068-5837643	SOX11;SOX11	3'UTR	0.160299	0.120586	0.159181	12.1401	0.0334269	1.33	0.169248	0.184185	0.128603	0.0707372	0.209856	0.130807	0.156061	0.148253	0.142798	0.177068	0.170074	0.165184	0.183333	0.234207	0.170649	0.128655	0.155367	0.130878	0.152367	0.11976	0.133977	0.116939	0.122839	0.106409	0.0922844	0.15362	0.0961018	0.0603469	0.106093	0.142779	0.135796	0.129532	0.165012	0.0852252
cg20510474	2	6675896	OpenSea				0.588087	0.431742	0.567337	17.855	0.00913392	1.36	0.642753	0.620007	0.551952	0.665864	0.65642	0.665646	0.568893	0.58423	0.609481	0.496472	0.624547	0.584984	0.72222	0.457314	0.563079	0.441353	0.542264	0.326392	0.519198	0.379799	0.515261	0.426661	0.481898	0.457684	0.458249	0.4439	0.394785	0.392857	0.398083	0.378205	0.424135	0.398585	0.554771	0.389158
cg03667051	2	7571641	Island	chr2:7571071-7571642			0.136989	0.204079	0.141947	19.9396	0.00580313	-1.49	0.120815	0.131513	0.194015	0.20041	0.137083	0.106038	0.150143	0.154535	0.110978	0.122594	0.105868	0.0934123	0.101398	0.150803	0.129679	0.133932	0.185598	0.211828	0.169211	0.134153	0.15384	0.252119	0.226844	0.193483	0.260621	0.187541	0.188689	0.132897	0.205146	0.184316	0.232634	0.240088	0.261369	0.234556
cg12167548	2	8464763	OpenSea				0.293798	0.172068	0.295222	13.2709	0.0256793	1.71	0.424524	0.471461	0.142677	0.289667	0.19188	0.358638	0.24945	0.225231	0.210689	0.263768	0.550853	0.177275	0.53076	0.225056	0.333807	0.166586	0.182251	0.0874495	0.240668	0.134712	0.272352	0.213925	0.119448	0.172636	0.119169	0.2044	0.113729	0.197627	0.153453	0.207062	0.157236	0.138242	0.221488	0.171563
cg06699555	2	9173664	OpenSea				0.27597	0.203185	0.281284	19.4788	0.00641559	1.36	0.346769	0.308236	0.276751	0.27719	0.345084	0.349404	0.264645	0.36572	0.262407	0.215543	0.29596	0.242987	0.364562	0.193565	0.205171	0.19453	0.182971	0.148898	0.253325	0.210158	0.222258	0.200544	0.238152	0.199886	0.241483	0.192138	0.167464	0.201024	0.164887	0.222263	0.181869	0.237731	0.206326	0.165739
cg01011898	2	9283292	OpenSea				0.429671	0.352555	0.434267	21.142	0.00450368	1.22	0.515354	0.450718	0.398066	0.448663	0.399703	0.427746	0.436438	0.398381	0.451515	0.511207	0.456186	0.365618	0.473181	0.455014	0.344437	0.382268	0.38992	0.372936	0.399524	0.407058	0.392053	0.411513	0.334211	0.321427	0.427116	0.408922	0.333792	0.289202	0.295182	0.339062	0.283428	0.394003	0.300079	0.283933
cg06153448	2	9324127	OpenSea				0.69626	0.539383	0.69085	19.194	0.00685175	1.29	0.747522	0.633676	0.751832	0.683197	0.750462	0.747568	0.709621	0.815887	0.780165	0.704854	0.721412	0.502178	0.703466	0.696403	0.583428	0.720457	0.584295	0.563782	0.671187	0.619392	0.685653	0.625598	0.522123	0.530461	0.634092	0.598125	0.471582	0.425254	0.24829	0.455568	0.504253	0.656181	0.376805	0.581164
cg08035323	2	9843525	OpenSea				0.369948	0.478174	0.386159	16.5557	0.0121873	-1.29	0.381161	0.380878	0.455609	0.419824	0.406496	0.38534	0.375792	0.361202	0.35764	0.346289	0.378893	0.371138	0.394646	0.342236	0.286794	0.333209	0.311966	0.442401	0.480291	0.532167	0.455032	0.431313	0.478139	0.455814	0.543279	0.417431	0.418316	0.576495	0.426947	0.536553	0.506948	0.443398	0.462438	0.521992
cg10881225	2	9984929	S_Shore	chr2:9983263-9983901	TAF1B	Body	0.477622	0.609878	0.483389	18.7189	0.00756995	-1.28	0.373721	0.370458	0.606997	0.60882	0.537134	0.443014	0.482833	0.560081	0.497059	0.475013	0.471508	0.647895	0.34734	0.425808	0.396905	0.401766	0.473227	0.562403	0.505108	0.574419	0.462876	0.710793	0.670332	0.579282	0.729196	0.555758	0.629134	0.569495	0.556875	0.597916	0.670645	0.609612	0.73126	0.652815
cg20702913	2	10183115	Island	chr2:10182635-10184702	KLF11	TSS1500	0.31954	0.261889	0.315056	15.7549	0.0145414	1.22	0.368633	0.276365	0.28976	0.270114	0.357707	0.375645	0.31977	0.426088	0.337846	0.26264	0.323685	0.297599	0.289588	0.35384	0.28331	0.313889	0.285705	0.271897	0.258176	0.24961	0.244547	0.296839	0.272087	0.336128	0.224899	0.268594	0.243558	0.24919	0.260824	0.257493	0.252068	0.282321	0.258231	0.225647
cg01354088	2	10183140	Island	chr2:10182635-10184702	KLF11	TSS1500	0.176101	0.126581	0.172547	10.8859	0.0446704	1.39	0.202426	0.113817	0.162362	0.136848	0.184638	0.241985	0.174105	0.329836	0.186909	0.13786	0.166051	0.190078	0.123603	0.204096	0.142375	0.164196	0.132532	0.112284	0.127136	0.109673	0.124847	0.126779	0.129102	0.171027	0.101411	0.137078	0.109913	0.130244	0.142971	0.148004	0.151162	0.126909	0.108185	0.0951438
cg01381586	2	10587627	N_Shore	chr2:10587827-10589155	ODC1;SNORA80B	5'UTR	0.256165	0.182583	0.255307	18.7072	0.00758785	1.4	0.212365	0.273453	0.246593	0.234179	0.311611	0.333055	0.233984	0.360111	0.308631	0.243157	0.305505	0.236778	0.298114	0.193443	0.23237	0.174804	0.156646	0.182493	0.168944	0.132748	0.172928	0.164677	0.256642	0.196329	0.241769	0.122951	0.184522	0.157733	0.180007	0.162813	0.241144	0.224189	0.18106	0.132958
cg10334385	2	11272868	OpenSea		C2orf50	TSS1500	0.238152	0.188572	0.237456	11.6633	0.0372238	1.26	0.290496	0.232792	0.266372	0.304918	0.260935	0.230366	0.233412	0.290482	0.272262	0.192008	0.25755	0.178104	0.284438	0.192342	0.198834	0.18468	0.178596	0.134816	0.218579	0.157855	0.247604	0.215875	0.219317	0.213848	0.217344	0.163929	0.154581	0.127329	0.160763	0.158047	0.226828	0.241066	0.200554	0.14739
cg01621716	2	11636147	OpenSea				0.445621	0.366951	0.444253	35.2578	0.000288577	1.21	0.461903	0.480043	0.443853	0.435945	0.438128	0.398515	0.435136	0.464292	0.436452	0.399265	0.45377	0.423626	0.462655	0.443842	0.503366	0.48137	0.4134	0.298125	0.389846	0.35383	0.396275	0.383043	0.386752	0.356111	0.379621	0.337547	0.293944	0.48704	0.356639	0.36653	0.397083	0.365316	0.37912	0.311337
cg24399204	2	11636294	OpenSea				0.25737	0.156231	0.249843	25.8827	0.00170245	1.65	0.330619	0.3215	0.270024	0.243093	0.245792	0.237275	0.238434	0.265884	0.2907	0.208114	0.275894	0.203665	0.368514	0.229588	0.264788	0.22253	0.158874	0.106079	0.194681	0.128685	0.186985	0.189578	0.204177	0.132469	0.143516	0.113637	0.134816	0.255041	0.123685	0.121815	0.150566	0.212129	0.155613	0.102462
cg11534680	2	11680020	OpenSea		GREB1;GREB1	5'UTR	0.606392	0.430174	0.598605	34.8947	0.000308587	1.41	0.649443	0.716269	0.602296	0.631335	0.620227	0.545317	0.574941	0.455882	0.666273	0.518948	0.633087	0.65396	0.754825	0.501476	0.678955	0.572885	0.532544	0.389235	0.519696	0.366584	0.463745	0.456954	0.50531	0.497102	0.374638	0.305144	0.399503	0.590596	0.333473	0.425749	0.41418	0.4619	0.482211	0.326939
cg10813980	2	16845587	OpenSea		FAM49A	5'UTR	0.387121	0.304515	0.394645	11.5051	0.0386115	1.27	0.312224	0.445611	0.39843	0.370402	0.283961	0.419122	0.344554	0.525177	0.47563	0.34595	0.37025	0.351221	0.638505	0.279656	0.329118	0.295748	0.395491	0.267108	0.321158	0.256944	0.371969	0.38491	0.404252	0.312632	0.308221	0.296601	0.275155	0.210325	0.273389	0.242528	0.321977	0.332044	0.358855	0.23869
cg24242519	2	16846569	OpenSea		FAM49A	5'UTR	0.345937	0.276702	0.34678	12.7363	0.0290791	1.25	0.332876	0.37314	0.338448	0.441531	0.30101	0.357803	0.321019	0.373015	0.463189	0.349102	0.363576	0.333356	0.460817	0.251678	0.303647	0.251408	0.265318	0.230102	0.383731	0.265889	0.257137	0.306056	0.281081	0.312428	0.33025	0.246856	0.245084	0.226869	0.263885	0.192514	0.270208	0.355109	0.29227	0.244466
cg15844871	2	20068384	N_Shore	chr2:20068428-20068907			0.286499	0.225479	0.291841	28.1682	0.00107759	1.27	0.344009	0.365139	0.261698	0.245979	0.266335	0.270455	0.27016	0.235063	0.290503	0.270166	0.329209	0.273463	0.367457	0.285319	0.308049	0.255958	0.231519	0.190432	0.267339	0.213441	0.185264	0.257723	0.234929	0.238585	0.222939	0.256173	0.204634	0.20413	0.216151	0.234799	0.202354	0.248945	0.228587	0.226722
cg24770624	2	20068871	Island	chr2:20068428-20068907			0.174359	0.141028	0.171414	19.0802	0.00702723	1.24	0.194371	0.172413	0.129227	0.160621	0.157237	0.177944	0.172666	0.177308	0.19203	0.173787	0.147628	0.157621	0.199531	0.183987	0.190906	0.185215	0.191605	0.126109	0.140831	0.154019	0.13304	0.132851	0.154214	0.183285	0.110603	0.159029	0.147291	0.11605	0.128914	0.146153	0.148751	0.124444	0.148632	0.143265
cg09336406	2	20068906	Island	chr2:20068428-20068907			0.134696	0.10435	0.13358	29.5196	0.000829781	1.29	0.0948284	0.155804	0.109058	0.149851	0.137913	0.13266	0.125639	0.129368	0.151369	0.137363	0.144663	0.165272	0.129868	0.122707	0.157094	0.127742	0.118631	0.0953435	0.095005	0.119298	0.113675	0.0891383	0.088332	0.111993	0.102234	0.122637	0.110625	0.0898385	0.101837	0.104984	0.101706	0.114615	0.0990179	0.113669
cg07142377	2	20335552	OpenSea				0.13949	0.105336	0.139698	17.6526	0.00955	1.32	0.125195	0.126556	0.157098	0.15061	0.181875	0.166051	0.133252	0.142344	0.148516	0.115044	0.172937	0.145699	0.199867	0.0920533	0.102884	0.100755	0.110585	0.0971879	0.123453	0.102112	0.124235	0.110392	0.117881	0.118025	0.0971513	0.0941519	0.101598	0.0911674	0.0950981	0.092386	0.0976297	0.138132	0.107937	0.082167
cg12655542	2	20357306	OpenSea				0.264875	0.379677	0.28045	16.4045	0.0126198	-1.43	0.33976	0.271323	0.35052	0.334615	0.338803	0.252185	0.271133	0.297462	0.295188	0.213812	0.301452	0.142253	0.303	0.210269	0.180865	0.196319	0.203911	0.362146	0.367245	0.371555	0.356878	0.419368	0.442873	0.356771	0.452941	0.330697	0.314446	0.30472	0.408591	0.374278	0.372426	0.426061	0.420547	0.372967
cg17809353	2	20386466	OpenSea				0.481434	0.366115	0.479698	23.5593	0.00271459	1.31	0.55487	0.494076	0.428669	0.505808	0.552454	0.509622	0.492054	0.560355	0.493106	0.484862	0.457083	0.348367	0.517482	0.474667	0.393363	0.422095	0.495443	0.27543	0.343458	0.303118	0.393614	0.455236	0.403509	0.44069	0.475926	0.359094	0.354637	0.24824	0.315395	0.277506	0.430445	0.465571	0.430957	0.251124
cg01328806	2	20851404	S_Shore	chr2:20850712-20851173	HS1BP3	TSS1500	0.291516	0.239622	0.293082	12.0149	0.0343592	1.22	0.391067	0.270463	0.249298	0.310479	0.302668	0.271947	0.297309	0.361041	0.326996	0.300577	0.309396	0.182737	0.286654	0.295849	0.245394	0.267982	0.285918	0.204374	0.192156	0.225935	0.263645	0.307595	0.270221	0.272366	0.241746	0.263218	0.237801	0.166804	0.232905	0.163432	0.27838	0.29465	0.262728	0.195624
cg21206147	2	23749087	Island	chr2:23749086-23749291	KLHL29	5'UTR	0.295638	0.434115	0.307537	14.123	0.0211453	-1.47	0.336675	0.295387	0.134428	0.326306	0.176991	0.381396	0.279138	0.432077	0.370072	0.329805	0.224332	0.357037	0.28265	0.36185	0.272913	0.195788	0.269002	0.410071	0.480071	0.62459	0.601251	0.287206	0.450302	0.416864	0.495657	0.295008	0.402853	0.367901	0.409762	0.634915	0.431857	0.364552	0.343441	0.363653
cg00058708	2	24162568	N_Shore	chr2:24163185-24163878	UBXN2A	TSS1500	0.322195	0.26373	0.321723	18.8143	0.00742203	1.22	0.3816	0.341403	0.307779	0.330356	0.313469	0.301194	0.322185	0.387892	0.315916	0.297871	0.303122	0.212873	0.363308	0.324621	0.330944	0.326402	0.316377	0.199896	0.287436	0.256913	0.272583	0.31344	0.28553	0.271095	0.304462	0.295263	0.250099	0.173144	0.24603	0.253806	0.280358	0.298147	0.289947	0.205271
cg04619854	2	24162667	N_Shore	chr2:24163185-24163878	UBXN2A	TSS1500	0.0938027	0.0688457	0.0934264	25.1875	0.00195501	1.36	0.0847737	0.0971229	0.0715736	0.103282	0.0923012	0.0952416	0.089847	0.106267	0.110965	0.1017	0.0751124	0.0901767	0.11094	0.106904	0.105592	0.100353	0.0524951	0.0582479	0.0612737	0.0792545	0.0732376	0.0918582	0.0787886	0.076492	0.0595732	0.0843576	0.0683128	0.0511683	0.0528786	0.0777261	0.0601612	0.0762825	0.0722062	0.0485588
cg16888658	2	25142117	N_Shore	chr2:25142472-25143689	ADCY3	TSS200	0.30643	0.397433	0.310985	11.2976	0.0405815	-1.3	0.304926	0.230454	0.343251	0.330646	0.39425	0.356087	0.30134	0.490748	0.209829	0.269188	0.401274	0.374434	0.253966	0.261352	0.235208	0.25229	0.200073	0.341733	0.429969	0.500815	0.40289	0.254633	0.475204	0.356861	0.487812	0.359491	0.319891	0.455256	0.390625	0.492872	0.378211	0.358624	0.355232	0.396246
cg02757970	2	25427350	Island	chr2:25427101-25427577			0.399473	0.30827	0.394627	46.8163	4.43e-05	1.3	0.409335	0.417806	0.383345	0.368805	0.312008	0.3458	0.379695	0.447755	0.445323	0.364949	0.412745	0.420442	0.417218	0.411039	0.432814	0.40904	0.412929	0.354258	0.295068	0.302275	0.332802	0.335916	0.283529	0.291401	0.267612	0.358007	0.311007	0.291913	0.326525	0.315417	0.306446	0.274257	0.330724	0.263432
cg13349472	2	25427451	Island	chr2:25427101-25427577			0.723493	0.589397	0.717381	55.0922	1.39e-05	1.23	0.705196	0.741136	0.653971	0.655737	0.648881	0.665712	0.695418	0.732808	0.8088	0.706097	0.774939	0.780178	0.684938	0.747846	0.822396	0.728094	0.747227	0.634794	0.570888	0.594499	0.619236	0.592005	0.565176	0.593035	0.51777	0.648698	0.584179	0.590804	0.628385	0.565452	0.607162	0.530416	0.606627	0.570629
cg15150970	2	25473529	N_Shore	chr2:25474757-25475598	DNMT3A;DNMT3A;DNMT3A	Body	0.365987	0.296025	0.364281	31.147	0.00061053	1.24	0.40813	0.381676	0.286556	0.319814	0.364996	0.379804	0.356081	0.404958	0.361125	0.38833	0.407143	0.333908	0.388923	0.380994	0.383234	0.340606	0.335501	0.259723	0.324019	0.290059	0.363605	0.275235	0.271764	0.327195	0.303271	0.31927	0.288948	0.252439	0.309538	0.308113	0.31011	0.334936	0.286542	0.207666
cg17742416	2	25499619	N_Shore	chr2:25499763-25500429	DNMT3A;DNMT3A	Body	0.226201	0.171564	0.237165	13.6112	0.02371	1.32	0.339198	0.248129	0.178364	0.177866	0.237303	0.189954	0.220855	0.309378	0.217748	0.221592	0.233935	0.162694	0.278404	0.257342	0.186567	0.192041	0.194038	0.138048	0.195565	0.178064	0.200731	0.124412	0.138211	0.200909	0.248325	0.183803	0.150713	0.15951	0.130778	0.187065	0.169555	0.173597	0.200613	0.136681
cg09678539	2	27298343	S_Shelf	chr2:27294139-27294915			0.19509	0.135622	0.192825	12.7158	0.0291886	1.44	0.320962	0.233492	0.120744	0.225567	0.243135	0.188316	0.199452	0.149756	0.204588	0.180693	0.220081	0.0970803	0.269347	0.148624	0.147664	0.182802	0.184227	0.0962705	0.152704	0.131884	0.188553	0.176792	0.149394	0.144136	0.0932664	0.149754	0.110329	0.0893863	0.134083	0.126404	0.117556	0.202707	0.161778	0.0805762
cg15170715	2	27308877	Island	chr2:27308546-27309770	EMILIN1;KHK;KHK	TSS1500	0.18884	0.10601	0.18423	55.1987	1.37e-05	1.78	0.135946	0.190221	0.238682	0.196924	0.176875	0.206142	0.181369	0.280768	0.193036	0.207916	0.205301	0.158894	0.186323	0.128668	0.182048	0.181906	0.159266	0.114286	0.11134	0.105949	0.122242	0.105804	0.0965538	0.0891509	0.0996478	0.108868	0.0873611	0.0952283	0.0952513	0.104494	0.141874	0.115618	0.103058	0.105448
cg05901357	2	27529325	Island	chr2:27529083-27531465	TRIM54;TRIM54	Body	0.295238	0.234989	0.288388	20.1329	0.00557477	1.26	0.338327	0.316638	0.311574	0.304697	0.265868	0.286325	0.287986	0.340109	0.291076	0.25207	0.242222	0.313605	0.330027	0.299362	0.305515	0.24759	0.286063	0.29099	0.269796	0.243663	0.264597	0.243814	0.246629	0.21177	0.201996	0.228874	0.237675	0.234642	0.195459	0.210103	0.223306	0.234773	0.22185	0.234883
cg19535672	2	27530455	Island	chr2:27529083-27531465	UCN	Body	0.329844	0.259575	0.330526	79.6451	7.72e-07	1.27	0.336716	0.336652	0.309333	0.308422	0.353046	0.338375	0.318109	0.383078	0.348806	0.319388	0.372279	0.31644	0.358359	0.300608	0.310645	0.319331	0.277766	0.23348	0.271515	0.268222	0.286331	0.261347	0.259879	0.263412	0.264363	0.245971	0.301524	0.240473	0.24264	0.254811	0.237317	0.25533	0.281257	0.2449
cg17158414	2	27665306	Island	chr2:27665251-27665670	KRTCAP3;KRTCAP3	1stExon	0.26358	0.160919	0.255289	12.5797	0.0301099	1.64	0.240361	0.323455	0.343927	0.130992	0.248896	0.160238	0.258001	0.366266	0.197316	0.215873	0.189327	0.115564	0.306276	0.351757	0.402652	0.400494	0.22947	0.155107	0.172575	0.119655	0.121732	0.179885	0.120427	0.302338	0.143763	0.135059	0.238543	0.205689	0.123083	0.123767	0.167294	0.126065	0.17299	0.127657
cg02592271	2	27665507	Island	chr2:27665251-27665670	KRTCAP3;KRTCAP3	Body	0.260288	0.1422	0.253392	12.3673	0.0316773	1.83	0.182938	0.403817	0.379032	0.122972	0.320056	0.139439	0.229359	0.446953	0.169174	0.189327	0.21283	0.112491	0.37338	0.214872	0.412666	0.39109	0.124501	0.120294	0.18566	0.112511	0.112438	0.140622	0.117226	0.269146	0.141744	0.117708	0.18562	0.1423	0.110196	0.114248	0.133839	0.129557	0.171864	0.112431
cg15129506	2	27958712	Island	chr2:27958207-27958723			0.141752	0.114836	0.138511	15.7861	0.0144325	1.23	0.157534	0.139617	0.117051	0.126628	0.111537	0.14493	0.14159	0.133822	0.155081	0.14164	0.106229	0.139632	0.140669	0.156277	0.178834	0.16217	0.156546	0.118851	0.11228	0.124273	0.112803	0.129153	0.130049	0.111771	0.111609	0.115618	0.112302	0.121282	0.10177	0.106566	0.101672	0.114776	0.113248	0.114192
cg22412747	2	28768014	OpenSea		PLB1;PLB1	Body	0.57802	0.704059	0.579283	71.2682	1.88e-06	-1.22	0.588772	0.520212	0.656793	0.640315	0.581192	0.660265	0.593244	0.509692	0.602799	0.529169	0.640529	0.585029	0.546475	0.569879	0.489165	0.546475	0.566341	0.710492	0.722025	0.707458	0.693402	0.698747	0.740377	0.727596	0.705689	0.70447	0.649639	0.730316	0.710999	0.647553	0.635191	0.718916	0.72479	0.741345
cg03801871	2	30453395	N_Shore	chr2:30453566-30455655	LBH	TSS1500	0.202103	0.141434	0.194055	11.6016	0.0377962	1.43	0.240918	0.210638	0.118095	0.162328	0.218299	0.163718	0.214787	0.152247	0.206491	0.259093	0.133642	0.114374	0.222879	0.250155	0.247613	0.246741	0.273735	0.119645	0.125573	0.129707	0.132269	0.144895	0.141008	0.183618	0.115407	0.183883	0.151214	0.106547	0.143494	0.149416	0.135221	0.150658	0.176088	0.115731
cg01447475	2	30510887	OpenSea				0.493561	0.325553	0.483688	15.8997	0.0141036	1.52	0.632137	0.533958	0.322213	0.421866	0.61176	0.634166	0.465179	0.369497	0.613261	0.507558	0.57888	0.645927	0.574677	0.395924	0.422548	0.363729	0.297259	0.252269	0.53335	0.425246	0.486243	0.15913	0.242375	0.270723	0.374629	0.350553	0.274754	0.422882	0.253654	0.341198	0.232925	0.388842	0.29465	0.230984
cg15941014	2	31439687	OpenSea		CAPN14	5'UTR	0.476284	0.373175	0.47609	13.5434	0.0240782	1.28	0.45233	0.526072	0.416671	0.459151	0.604911	0.573333	0.461015	0.479996	0.70293	0.422673	0.379068	0.587504	0.388974	0.369053	0.422138	0.382585	0.468429	0.323619	0.461126	0.377125	0.426654	0.438836	0.498625	0.390125	0.439781	0.307346	0.360069	0.36069	0.32362	0.409663	0.286663	0.377756	0.251104	0.31117
cg08215788	2	37898101	N_Shore	chr2:37898142-37899830	CDC42EP3	5'UTR	0.219706	0.17307	0.218859	24.1146	0.00242953	1.27	0.22774	0.217211	0.255955	0.211971	0.225324	0.237735	0.225269	0.199421	0.217527	0.227555	0.250115	0.243887	0.164373	0.19902	0.189789	0.257697	0.184419	0.137338	0.164219	0.154342	0.161086	0.193488	0.242641	0.157779	0.19262	0.149833	0.206655	0.197529	0.188186	0.131096	0.183216	0.151995	0.17091	0.159257
cg11656478	2	38297759	N_Shelf	chr2:38301276-38304518	CYP1B1	3'UTR	0.429399	0.34969	0.431339	14.0626	0.0214262	1.23	0.495879	0.412271	0.399029	0.394389	0.559185	0.489121	0.419726	0.392037	0.517659	0.426055	0.520248	0.427898	0.499905	0.365171	0.332513	0.33076	0.317943	0.328455	0.409719	0.388685	0.442839	0.37021	0.386533	0.365352	0.315626	0.341119	0.320607	0.336298	0.288638	0.351095	0.337622	0.414796	0.322908	0.224234
cg18107006	2	38831166	S_Shore	chr2:38829103-38830804	HNRPLL;HNRPLL	TSS1500	0.428757	0.553714	0.428637	13.5926	0.0238057	-1.29	0.492306	0.406376	0.549531	0.471304	0.324869	0.302111	0.446144	0.528701	0.454653	0.355083	0.389259	0.224759	0.409631	0.443907	0.414051	0.50648	0.569707	0.543059	0.437977	0.436777	0.396751	0.733049	0.658375	0.626363	0.634207	0.554514	0.565804	0.338617	0.594659	0.471694	0.651418	0.629859	0.599026	0.540983
cg21610090	2	39455859	OpenSea		CDKL4	Body	0.348545	0.269644	0.344876	15.2856	0.0161951	1.29	0.390907	0.327928	0.332262	0.356395	0.388974	0.39465	0.348591	0.296913	0.460466	0.299324	0.384916	0.250902	0.415619	0.297676	0.30261	0.353821	0.323312	0.211267	0.345518	0.22644	0.370115	0.253091	0.346079	0.310693	0.247975	0.261432	0.230658	0.227684	0.244374	0.244827	0.193091	0.366204	0.288529	0.215964
cg05136531	2	40006891	S_Shore	chr2:40006090-40006463	THUMPD2;THUMPD2	TSS1500	0.520354	0.377114	0.530248	27.9256	0.00112761	1.38	0.618204	0.506748	0.566599	0.647306	0.424797	0.385046	0.532387	0.589264	0.525361	0.486908	0.457681	0.378962	0.534451	0.514634	0.529686	0.562999	0.584987	0.336891	0.269789	0.307077	0.365925	0.525076	0.494547	0.492121	0.40911	0.386892	0.342523	0.235869	0.349451	0.28892	0.369051	0.427405	0.449625	0.360659
cg18011517	2	42175341	OpenSea				0.573997	0.469843	0.574591	16.7869	0.0115287	1.22	0.599927	0.627001	0.555277	0.652675	0.583106	0.525228	0.549247	0.53334	0.709693	0.506585	0.590284	0.574486	0.679525	0.50373	0.551155	0.427891	0.588802	0.549441	0.598489	0.441939	0.563192	0.526197	0.389715	0.4322	0.408724	0.374961	0.537124	0.452104	0.398061	0.344445	0.477961	0.532611	0.56949	0.390678
cg09325404	2	43903470	OpenSea		PLEKHH2;LOC728819	TSS200	0.316787	0.213118	0.315425	24.3989	0.00228769	1.49	0.454495	0.362463	0.421452	0.346511	0.380135	0.235036	0.323165	0.254885	0.365856	0.203821	0.282141	0.226191	0.391041	0.286543	0.271141	0.297198	0.283298	0.183788	0.290448	0.222732	0.259732	0.20443	0.266695	0.213463	0.130806	0.224626	0.162585	0.150132	0.199604	0.203969	0.19014	0.290928	0.246801	0.182135
cg11267669	2	43903524	OpenSea		PLEKHH2;LOC728819	TSS200	0.318217	0.214222	0.310873	19.8788	0.00589051	1.49	0.409612	0.377474	0.384096	0.420798	0.376593	0.214823	0.324072	0.275831	0.312044	0.170881	0.252308	0.244679	0.396048	0.241452	0.310577	0.367718	0.330675	0.21037	0.298371	0.233111	0.248519	0.182651	0.243378	0.173727	0.162503	0.210706	0.182477	0.189411	0.197384	0.233052	0.14044	0.257719	0.249411	0.228543
cg14230606	2	43903526	OpenSea		PLEKHH2;LOC728819	TSS200	0.397399	0.266707	0.386511	23.7914	0.00258251	1.49	0.461739	0.422099	0.525543	0.518586	0.42393	0.240896	0.403621	0.392199	0.392643	0.253436	0.347651	0.323431	0.461061	0.323522	0.380496	0.473282	0.411651	0.280019	0.323922	0.286554	0.274345	0.22574	0.306935	0.235945	0.17066	0.297136	0.232447	0.257389	0.260049	0.277627	0.198735	0.312464	0.309338	0.284709
cg20563666	2	43903842	OpenSea		PLEKHH2;LOC728819	TSS1500	0.652802	0.534561	0.641757	14.7852	0.0181424	1.22	0.734695	0.647341	0.769726	0.681165	0.691686	0.555587	0.654896	0.679111	0.675781	0.448041	0.640777	0.525402	0.719475	0.627544	0.660784	0.716243	0.669378	0.478608	0.599455	0.542958	0.569342	0.51417	0.661985	0.551247	0.520085	0.626246	0.390856	0.479314	0.541413	0.454574	0.45914	0.620729	0.552622	0.524794
cg13721560	2	44222568	N_Shore	chr2:44222741-44223732	LRPPRC	Body	0.0598187	0.0747284	0.0592628	13.7942	0.0227912	-1.25	0.0471276	0.0516778	0.0684884	0.053228	0.0619131	0.0599622	0.0601836	0.0373153	0.0664453	0.0508637	0.0612357	0.0495753	0.0817684	0.0723043	0.0670638	0.0615514	0.0662133	0.0713174	0.0683321	0.0855411	0.0832319	0.0622954	0.0836074	0.0621986	0.0787629	0.059998	0.0867309	0.0858209	0.100212	0.0591572	0.0906222	0.0750498	0.0549078	0.0625963
cg05543030	2	45005364	OpenSea				0.404822	0.537495	0.420726	16.1032	0.0135201	-1.33	0.457061	0.393566	0.296942	0.408086	0.447201	0.463116	0.38992	0.422069	0.477511	0.425708	0.477978	0.291441	0.579412	0.349713	0.340799	0.34173	0.319723	0.442967	0.620025	0.568864	0.485796	0.65886	0.529641	0.520099	0.619287	0.543261	0.520485	0.47359	0.472249	0.594001	0.524192	0.550963	0.60969	0.40344
cg00097146	2	45171818	Island	chr2:45169505-45171884	SIX3	Body	0.238376	0.181893	0.233913	14.8591	0.01784	1.31	0.260809	0.249985	0.211097	0.142752	0.270134	0.253628	0.249812	0.18655	0.232807	0.251893	0.200359	0.242156	0.194963	0.293657	0.247451	0.288887	0.275451	0.172225	0.167976	0.206277	0.207237	0.18414	0.179279	0.237	0.198436	0.249357	0.194124	0.149425	0.158706	0.155796	0.0887176	0.171389	0.186451	0.185648
cg18855104	2	45181829	N_Shore	chr2:45181890-45183111			0.264472	0.212045	0.260625	15.1008	0.0168698	1.25	0.314506	0.301935	0.282022	0.279958	0.280354	0.281866	0.260632	0.248335	0.273091	0.246657	0.295474	0.219809	0.327889	0.245332	0.223165	0.221152	0.193843	0.177367	0.234448	0.200431	0.277732	0.231417	0.223771	0.227544	0.266823	0.203162	0.182759	0.18451	0.189022	0.179702	0.205847	0.247086	0.204556	0.168592
cg23924526	2	45998548	OpenSea		PRKCE	Body	0.608462	0.491555	0.609077	26.7473	0.00141922	1.24	0.673375	0.671682	0.569611	0.579782	0.53643	0.51825	0.597328	0.667384	0.580896	0.632159	0.614251	0.567119	0.642363	0.590201	0.626876	0.648871	0.627275	0.421711	0.463201	0.423647	0.477276	0.524292	0.529638	0.504932	0.446483	0.468529	0.472544	0.355598	0.658602	0.616333	0.548597	0.537615	0.553527	0.353901
cg11505026	2	46067299	OpenSea		PRKCE	Body	0.592734	0.732143	0.603578	31.821	0.000539146	-1.24	0.635184	0.583513	0.665802	0.652822	0.416462	0.554995	0.588842	0.702666	0.615731	0.56339	0.515348	0.580504	0.628374	0.623888	0.561924	0.603128	0.583906	0.716256	0.773502	0.660621	0.742801	0.764201	0.779046	0.72543	0.77169	0.691669	0.796425	0.618522	0.75335	0.672388	0.666434	0.792953	0.756391	0.764746
cg01073668	2	49115406	OpenSea				0.567499	0.462842	0.561013	16.897	0.0112463	1.23	0.653423	0.526671	0.569344	0.606353	0.656556	0.622308	0.564575	0.6658	0.570051	0.478693	0.656634	0.427023	0.655044	0.49645	0.500514	0.465244	0.532801	0.47417	0.465912	0.448584	0.523455	0.480838	0.492735	0.488896	0.467871	0.54699	0.448529	0.454494	0.382641	0.481668	0.489426	0.472662	0.449022	0.300425
cg18396357	2	50201413	OpenSea		NRXN1;NRXN1;NRXN1	Body	0.52377	0.376179	0.523042	24.1492	0.00240792	1.39	0.646801	0.591034	0.565026	0.584635	0.662282	0.614536	0.547284	0.495583	0.540744	0.48068	0.412227	0.459615	0.49682	0.508448	0.435218	0.437867	0.425284	0.238324	0.566443	0.426956	0.315372	0.420136	0.392352	0.248025	0.521289	0.441409	0.339553	0.322912	0.414192	0.265622	0.401247	0.385667	0.446159	0.24938
cg20062057	2	50201479	OpenSea		NRXN1;NRXN1;NRXN1	Body	0.43437	0.351712	0.435081	22.6554	0.00327122	1.24	0.490644	0.422572	0.438456	0.459413	0.420644	0.512089	0.446112	0.404518	0.471859	0.445727	0.400352	0.40056	0.425232	0.45169	0.398072	0.382938	0.413406	0.243657	0.44745	0.393378	0.320745	0.370278	0.394152	0.231565	0.394965	0.42963	0.333462	0.36427	0.40289	0.30915	0.394129	0.323305	0.361092	0.26499
cg20536469	2	50201505	OpenSea		NRXN1;NRXN1;NRXN1	Body	0.452118	0.368183	0.460315	17.5661	0.00973422	1.23	0.525989	0.447361	0.477375	0.479734	0.448726	0.540858	0.465287	0.387504	0.49331	0.448464	0.408331	0.456084	0.454701	0.42763	0.385839	0.398652	0.440157	0.257569	0.478726	0.41938	0.322194	0.376819	0.395574	0.247047	0.442413	0.45223	0.337811	0.344018	0.46119	0.352011	0.384821	0.354901	0.367146	0.265261
cg22322562	2	50201511	OpenSea		NRXN1;NRXN1;NRXN1	Body	0.548297	0.450235	0.545751	22.8767	0.00311664	1.22	0.604638	0.516353	0.491649	0.55251	0.526209	0.622471	0.565269	0.490445	0.605668	0.59301	0.505362	0.518055	0.523561	0.583049	0.508919	0.553103	0.560778	0.326278	0.554632	0.538414	0.38951	0.463007	0.488374	0.381391	0.458055	0.555236	0.426386	0.423558	0.520273	0.395086	0.449238	0.453341	0.495395	0.335827
cg08025405	2	53764920	OpenSea				0.51464	0.364296	0.495674	17.2924	0.0103091	1.41	0.475549	0.542827	0.596078	0.469477	0.647393	0.491822	0.500952	0.537581	0.64358	0.447817	0.480162	0.567787	0.551929	0.393163	0.415491	0.508818	0.478453	0.331096	0.365258	0.357471	0.402866	0.389197	0.304771	0.334426	0.172217	0.351946	0.432531	0.40926	0.362261	0.361343	0.468785	0.383139	0.481009	0.285455
cg01876338	2	54087008	Island	chr2:54086776-54087266	GPR75;LOC100302652;GPR75	5'UTR	0.683953	0.831355	0.685784	51.4601	2.27e-05	-1.22	0.656101	0.707557	0.795406	0.604475	0.57781	0.626059	0.685012	0.68268	0.585808	0.748004	0.66227	0.688642	0.708105	0.709028	0.742026	0.793421	0.654802	0.875076	0.819786	0.732197	0.756427	0.825748	0.878746	0.892868	0.751432	0.865465	0.860541	0.851301	0.882416	0.84399	0.746906	0.831238	0.838696	0.880196
cg19664945	2	54087343	S_Shore	chr2:54086776-54087266	LOC100302652;GPR75	TSS200	0.616189	0.756413	0.62084	29.6672	0.000805727	-1.23	0.634832	0.641749	0.708222	0.481028	0.498732	0.560385	0.608321	0.698455	0.517288	0.636695	0.565439	0.641952	0.63274	0.660558	0.694373	0.766643	0.527797	0.809636	0.713066	0.673406	0.714376	0.754026	0.829	0.854415	0.617473	0.757889	0.781614	0.833037	0.796559	0.732274	0.753225	0.713211	0.731822	0.793997
cg23486701	2	54789491	S_Shelf	chr2:54785026-54785969	SPTBN1;SPTBN1	Body	0.530848	0.337393	0.524045	42.221	9e-05	1.57	0.648901	0.554282	0.344272	0.525209	0.551016	0.634766	0.511082	0.462137	0.581073	0.542911	0.673213	0.544757	0.614913	0.464234	0.483216	0.451954	0.436478	0.243252	0.411061	0.373564	0.559828	0.330463	0.348856	0.400086	0.261384	0.345288	0.326336	0.307085	0.28373	0.306886	0.268111	0.36352	0.333896	0.272334
cg20454887	2	54935920	OpenSea				0.376667	0.267216	0.373207	29.6754	0.000805727	1.41	0.459471	0.43396	0.306067	0.332597	0.348208	0.304184	0.361837	0.379741	0.431287	0.3427	0.368322	0.345228	0.435267	0.405686	0.391164	0.369378	0.388242	0.22292	0.336742	0.288621	0.340189	0.294456	0.316391	0.337512	0.185253	0.348504	0.215955	0.152418	0.230297	0.263317	0.209588	0.335314	0.272585	0.192608
cg04181892	2	54936027	OpenSea				0.357929	0.260467	0.351533	20.0325	0.00569627	1.37	0.415262	0.422405	0.29791	0.319104	0.36373	0.269555	0.333604	0.365162	0.428211	0.308296	0.333295	0.357538	0.415036	0.384334	0.427111	0.294882	0.349364	0.198219	0.325232	0.282927	0.366357	0.268624	0.294369	0.317749	0.189614	0.315357	0.226664	0.189697	0.205797	0.255835	0.17768	0.329729	0.258361	0.225719
cg14640066	2	55237421	OpenSea		RTN4;RTN4;RTN4;RTN4;RTN4;RTN4	5'UTR	0.131012	0.0775294	0.131907	29.8662	0.000777695	1.69	0.128047	0.177199	0.12771	0.105546	0.0776477	0.142755	0.117506	0.165044	0.133094	0.121018	0.180863	0.0959654	0.213357	0.125314	0.0866222	0.12174	0.107775	0.0510291	0.104443	0.0841732	0.109508	0.0541757	0.078276	0.100471	0.0880393	0.0768584	0.0614417	0.050078	0.0542242	0.0842903	0.0956414	0.0979128	0.0772356	0.0502027
cg09703910	2	56236435	OpenSea				0.405675	0.273773	0.394941	18.3511	0.008165	1.48	0.487401	0.447262	0.417901	0.341488	0.484992	0.502794	0.38626	0.369877	0.461624	0.349916	0.445053	0.51489	0.459735	0.329894	0.335442	0.320729	0.241223	0.178351	0.290057	0.240057	0.414448	0.292935	0.254217	0.316086	0.186952	0.23331	0.274254	0.31862	0.209047	0.416388	0.275034	0.276666	0.311491	0.166234
cg03896589	2	56410288	N_Shore	chr2:56410865-56412539	CCDC85A	TSS1500	0.220043	0.154327	0.224187	30.2924	0.000716034	1.43	0.214111	0.236388	0.155922	0.180694	0.20017	0.167149	0.196272	0.280475	0.223932	0.229251	0.213462	0.223483	0.263684	0.203762	0.336583	0.213988	0.201404	0.189799	0.183099	0.152741	0.146618	0.162541	0.118237	0.153006	0.095201	0.151216	0.139616	0.143152	0.198635	0.131974	0.20847	0.151996	0.1504	0.146863
cg17611074	2	56410300	N_Shore	chr2:56410865-56412539	CCDC85A	TSS1500	0.259714	0.205342	0.254781	14.9617	0.017447	1.26	0.30348	0.27774	0.215872	0.268564	0.198901	0.267265	0.253008	0.259962	0.23966	0.26112	0.207589	0.269735	0.357075	0.260941	0.273289	0.244449	0.256479	0.200834	0.220904	0.234302	0.196554	0.189065	0.17922	0.204841	0.157759	0.195498	0.24175	0.191402	0.196641	0.184762	0.290465	0.170632	0.229047	0.207132
cg22001211	2	61766532	S_Shore	chr2:61765406-61766091	XPO1	TSS1500	0.228705	0.179704	0.23547	14.9985	0.0172929	1.27	0.24425	0.218398	0.233043	0.271059	0.302149	0.272696	0.228081	0.279393	0.194888	0.235381	0.247284	0.243459	0.26378	0.16852	0.159977	0.161395	0.164234	0.134598	0.199668	0.211784	0.208971	0.20121	0.156165	0.157406	0.235926	0.172863	0.196098	0.151346	0.161028	0.162917	0.190607	0.196481	0.156275	0.161626
cg25047092	2	61991905	S_Shore	chr2:61990914-61991832			0.232295	0.190484	0.231162	11.4967	0.0386884	1.22	0.318031	0.213762	0.267832	0.222845	0.227995	0.215349	0.229535	0.247629	0.216983	0.18549	0.296637	0.219553	0.27476	0.253897	0.18435	0.198113	0.176262	0.170213	0.204059	0.181856	0.213441	0.173854	0.234578	0.165232	0.254731	0.199244	0.18595	0.180187	0.171267	0.169066	0.155982	0.235033	0.185956	0.157586
cg07589899	2	62020677	OpenSea				0.425476	0.324719	0.428116	31.1617	0.000608852	1.31	0.50686	0.402629	0.389908	0.379631	0.456275	0.491083	0.421582	0.470019	0.495367	0.383399	0.472402	0.376986	0.459055	0.423516	0.340818	0.377187	0.386376	0.258683	0.451343	0.357091	0.324692	0.350463	0.316633	0.310079	0.303076	0.269948	0.273146	0.371808	0.384076	0.225954	0.375416	0.359414	0.316505	0.2719
cg06192497	2	63276216	Island	chr2:63274475-63279430	LOC100132215	TSS1500	0.222088	0.17382	0.222705	21.5006	0.00416402	1.28	0.239109	0.246277	0.220056	0.205869	0.185606	0.193344	0.212423	0.229301	0.198771	0.232947	0.248666	0.219708	0.269521	0.219263	0.239014	0.213831	0.201785	0.178744	0.200518	0.185172	0.143283	0.17022	0.133756	0.185759	0.230215	0.226713	0.148084	0.152683	0.169919	0.110026	0.1124	0.209606	0.22579	0.17206
cg11919558	2	64872351	OpenSea		SERTAD2	5'UTR	0.157391	0.114246	0.158834	11.7394	0.0366045	1.38	0.297879	0.146617	0.141313	0.129823	0.165591	0.160836	0.16547	0.120906	0.152388	0.142413	0.178781	0.088333	0.207568	0.181892	0.126353	0.140795	0.128694	0.074663	0.136033	0.115445	0.14994	0.103538	0.110189	0.146228	0.122553	0.0915713	0.102176	0.0831514	0.0964873	0.106195	0.133604	0.173603	0.122389	0.0744128
cg23973310	2	65955240	OpenSea				0.741703	0.588191	0.7423	19.0549	0.00706719	1.26	0.852766	0.710311	0.710985	0.747101	0.713048	0.654392	0.740179	0.658112	0.815432	0.785292	0.788522	0.849119	0.729879	0.783338	0.655793	0.799844	0.614842	0.4492	0.510318	0.396985	0.731628	0.60292	0.699446	0.679046	0.342734	0.629612	0.57084	0.464169	0.651917	0.654079	0.621682	0.614098	0.844188	0.536391
cg23972738	2	66667039	OpenSea		MEIS1	Body	0.193234	0.156454	0.197297	15.0581	0.0170544	1.24	0.165263	0.237639	0.143659	0.140638	0.238981	0.20862	0.190061	0.1887	0.238417	0.190708	0.158618	0.155064	0.186923	0.223476	0.219004	0.194368	0.204837	0.152544	0.151578	0.118466	0.201933	0.186915	0.160654	0.182123	0.145837	0.13908	0.143896	0.127058	0.162419	0.164473	0.141436	0.13987	0.199754	0.141678
cg04288999	2	66667852	OpenSea		MEIS1	Body	0.13302	0.0916145	0.135447	19.0716	0.00703721	1.45	0.158583	0.127777	0.176449	0.181597	0.179356	0.133606	0.132207	0.139696	0.154395	0.0843049	0.13274	0.0806278	0.190839	0.0925056	0.113185	0.0827091	0.100756	0.0757861	0.0992617	0.0806768	0.106697	0.102127	0.0928994	0.0948526	0.134821	0.0755104	0.0744012	0.0800047	0.0865155	0.0827326	0.0955084	0.096959	0.108406	0.0702865
cg06833110	2	66673316	Island	chr2:66672431-66673636	MEIS1	Body	0.220436	0.173674	0.224073	11.0606	0.0428786	1.27	0.245828	0.201726	0.1946	0.146224	0.212272	0.223372	0.210915	0.288007	0.247031	0.227946	0.235423	0.129372	0.301327	0.230899	0.235368	0.194866	0.222229	0.130468	0.177076	0.188524	0.227314	0.164902	0.183506	0.0845319	0.18635	0.178092	0.119051	0.16403	0.230334	0.211011	0.219966	0.157311	0.227485	0.102503
cg08238215	2	66673985	S_Shore	chr2:66672431-66673636	MEIS1	Body	0.434731	0.353698	0.43468	10.4496	0.0494342	1.23	0.378821	0.461904	0.577918	0.44181	0.363413	0.325007	0.429296	0.506451	0.441079	0.468004	0.442267	0.260785	0.498632	0.339254	0.486339	0.537178	0.432261	0.325613	0.318662	0.297148	0.378782	0.333914	0.464527	0.336981	0.402828	0.353893	0.34866	0.225173	0.425997	0.261392	0.465765	0.325753	0.358174	0.389603
cg12055515	2	66735203	OpenSea		MEIS1	Body	0.631483	0.486206	0.631925	47.831	3.82e-05	1.3	0.723694	0.602078	0.596051	0.690869	0.660113	0.610188	0.62876	0.645563	0.669526	0.601302	0.680667	0.580203	0.677191	0.590573	0.592373	0.615988	0.570064	0.436715	0.437221	0.39418	0.516016	0.581264	0.650494	0.514264	0.555228	0.463458	0.404918	0.419135	0.47264	0.426447	0.571832	0.517316	0.509733	0.394647
cg20056634	2	66796261	OpenSea		MEIS1	3'UTR	0.535899	0.432733	0.535998	36.5189	0.000231589	1.24	0.538316	0.542884	0.51962	0.534877	0.567488	0.582255	0.524239	0.605918	0.569657	0.533177	0.55559	0.477661	0.60896	0.46155	0.507216	0.481071	0.499796	0.359256	0.399995	0.359583	0.511225	0.463496	0.513685	0.488211	0.447877	0.468963	0.403874	0.348343	0.431433	0.39866	0.454284	0.474488	0.480107	0.352977
cg11653134	2	66805547	S_Shore	chr2:66802890-66804831			0.141916	0.111957	0.144496	15.0362	0.0171395	1.27	0.132854	0.122507	0.141066	0.145346	0.111721	0.185195	0.142448	0.190636	0.140615	0.164737	0.103934	0.145259	0.168414	0.10611	0.116724	0.148642	0.146361	0.106407	0.108937	0.104767	0.128197	0.0897549	0.139351	0.0834456	0.130998	0.0939636	0.124553	0.12517	0.116811	0.147736	0.098298	0.0916855	0.135018	0.078177
cg17375248	2	66811157	S_Shore	chr2:66808568-66809404			0.344796	0.252537	0.350354	16.8381	0.0114139	1.37	0.291447	0.371265	0.495453	0.448618	0.365457	0.299059	0.372606	0.21384	0.270224	0.339418	0.245406	0.366881	0.295333	0.294922	0.372522	0.442378	0.376699	0.238606	0.226323	0.200484	0.276333	0.184034	0.360088	0.268415	0.277351	0.210308	0.288837	0.368854	0.192751	0.233344	0.31337	0.201574	0.255385	0.197078
cg20668221	2	67921775	OpenSea				0.54969	0.340132	0.539678	51.1909	2.36e-05	1.62	0.575306	0.593033	0.565776	0.456482	0.622119	0.670324	0.543994	0.475573	0.510744	0.512233	0.730574	0.550484	0.57546	0.484698	0.468916	0.58697	0.42204	0.317333	0.451094	0.305882	0.415916	0.349668	0.322358	0.326753	0.30831	0.369694	0.321796	0.2015	0.411088	0.405933	0.448699	0.329778	0.269407	0.227034
cg18537085	2	70120936	OpenSea		SNRNP27	TSS200	0.0773266	0.0935576	0.0758992	14.0055	0.021716	-1.21	0.0895195	0.0665796	0.0914988	0.0782973	0.0883426	0.0935505	0.0789502	0.0889235	0.0937742	0.0474173	0.0584527	0.0658492	0.0813071	0.0758835	0.0701641	0.0777208	0.0683212	0.0770959	0.113348	0.0995536	0.089166	0.0822471	0.0992626	0.0909896	0.0787458	0.100099	0.1085	0.0901886	0.0870491	0.0767953	0.125984	0.0888007	0.0911632	0.0914898
cg13339791	2	70322659	OpenSea				0.1575	0.124849	0.159009	15.3038	0.0161282	1.26	0.185557	0.168007	0.12767	0.16704	0.188482	0.164549	0.151749	0.208047	0.152669	0.148207	0.159878	0.126489	0.208994	0.114595	0.135926	0.138877	0.130766	0.09634	0.144637	0.132539	0.117867	0.123938	0.110773	0.125642	0.174229	0.115073	0.104979	0.0980668	0.106829	0.131783	0.137093	0.169627	0.119551	0.113461
cg26474124	2	70368457	N_Shore	chr2:70369139-70370130			0.262983	0.326263	0.269982	11.3193	0.0403817	-1.24	0.321744	0.267021	0.291925	0.228566	0.271505	0.236483	0.270076	0.319412	0.231134	0.249706	0.271078	0.187309	0.237894	0.283936	0.256103	0.266105	0.280713	0.326599	0.343905	0.287303	0.228831	0.349973	0.455637	0.355015	0.379604	0.342877	0.311579	0.249018	0.32623	0.308069	0.27181	0.356991	0.336187	0.316843
cg10540626	2	71124470	N_Shelf	chr2:71126720-71129209			0.279854	0.22042	0.28224	12.7516	0.0289881	1.27	0.384047	0.281288	0.246232	0.305017	0.331402	0.332679	0.279318	0.242935	0.337086	0.245346	0.358666	0.204551	0.327169	0.24281	0.212641	0.220767	0.205562	0.189354	0.286476	0.244455	0.290532	0.250463	0.245186	0.242284	0.163379	0.203882	0.206678	0.19215	0.187895	0.204847	0.216118	0.278333	0.18851	0.156595
cg04063045	2	71124531	N_Shelf	chr2:71126720-71129209			0.269666	0.217449	0.274115	12.4007	0.0314251	1.24	0.360834	0.264532	0.278944	0.28718	0.310363	0.275131	0.273299	0.278782	0.30113	0.227241	0.297766	0.182636	0.318688	0.289678	0.207807	0.212317	0.217999	0.156072	0.245597	0.219032	0.295637	0.232125	0.237433	0.230222	0.265194	0.208072	0.169727	0.161412	0.191564	0.216946	0.223613	0.293357	0.197501	0.153125
cg24077001	2	71504971	S_Shore	chr2:71503547-71504233			0.249982	0.195143	0.247521	16.9893	0.0110356	1.28	0.303519	0.234804	0.295917	0.262416	0.267626	0.196185	0.257769	0.264126	0.283034	0.24645	0.210213	0.175907	0.280275	0.230208	0.223639	0.274696	0.242906	0.15883	0.162833	0.15765	0.218736	0.230858	0.229171	0.249824	0.264649	0.19306	0.179347	0.121499	0.180173	0.162546	0.199787	0.231988	0.199315	0.17717
cg07842862	2	73299145	Island	chr2:73297630-73299155	SFXN5	TSS200	0.291855	0.206384	0.285221	20.5257	0.00514649	1.41	0.361639	0.270795	0.253133	0.259618	0.225959	0.269198	0.30019	0.347738	0.315256	0.261633	0.268375	0.2203	0.232613	0.392645	0.304552	0.349058	0.328824	0.121122	0.258725	0.201198	0.135214	0.231626	0.236333	0.214219	0.162745	0.260995	0.223826	0.173176	0.157241	0.212611	0.248351	0.262957	0.190753	0.217435
cg06191390	2	73299285	S_Shore	chr2:73297630-73299155	SFXN5	TSS1500	0.363703	0.280711	0.360119	47.4944	4.01e-05	1.3	0.406588	0.370803	0.348175	0.358487	0.366955	0.323746	0.357869	0.419731	0.379261	0.326927	0.385663	0.301815	0.389526	0.389167	0.357464	0.352806	0.347968	0.22198	0.308032	0.260793	0.282561	0.296662	0.305216	0.277373	0.33337	0.283031	0.253689	0.215788	0.281232	0.275637	0.321813	0.318587	0.286772	0.249556
cg14067052	2	73460340	Island	chr2:73460085-73461867	CCT7;CCT7;CCT7;C2orf7;C2orf7;CCT7;CCT7;CCT7	5'UTR	0.0902863	0.113784	0.087712	14.0903	0.0213107	-1.26	0.0827521	0.080685	0.100893	0.0907663	0.0725108	0.118612	0.0962037	0.0817253	0.0937003	0.116486	0.0644805	0.0762523	0.0698515	0.0933353	0.106135	0.100535	0.0899423	0.134671	0.130306	0.100029	0.074422	0.109601	0.101499	0.128058	0.0927055	0.127017	0.123228	0.0757558	0.114728	0.0817017	0.144882	0.133206	0.126526	0.135991
cg02251243	2	74210857	N_Shore	chr2:74211214-74212314			0.505227	0.410099	0.500405	34.3189	0.000342934	1.23	0.586003	0.496665	0.496587	0.488217	0.509034	0.420417	0.516057	0.532548	0.486049	0.509026	0.502212	0.361992	0.534191	0.516239	0.514635	0.57887	0.540119	0.364696	0.378688	0.376646	0.423462	0.425363	0.433365	0.439229	0.44863	0.44476	0.407998	0.371532	0.438357	0.350851	0.421805	0.442343	0.420572	0.383387
cg00551609	2	74214662	S_Shelf	chr2:74211214-74212314			0.259537	0.199868	0.252035	11.0201	0.0432665	1.3	0.348333	0.262471	0.291667	0.268201	0.252647	0.277335	0.262528	0.24355	0.312014	0.242364	0.215971	0.24758	0.304119	0.273209	0.201142	0.222491	0.186503	0.139197	0.245908	0.192143	0.214588	0.147748	0.25776	0.241239	0.24592	0.188285	0.199283	0.222288	0.154068	0.226394	0.155819	0.216708	0.21233	0.138079
cg22475904	2	74734609	Island	chr2:74734322-74735273	PCGF1	Body	0.111224	0.136139	0.111426	10.6539	0.0471913	-1.22	0.074048	0.101217	0.11487	0.118633	0.0813976	0.125993	0.111637	0.0940743	0.103124	0.11927	0.0999575	0.117662	0.117925	0.102742	0.140472	0.123924	0.143853	0.138174	0.141542	0.143408	0.128434	0.153515	0.141959	0.110377	0.179486	0.104203	0.168946	0.112857	0.113363	0.0858058	0.141954	0.13019	0.150095	0.170058
cg17019053	2	74875263	Island	chr2:74875128-74875562	C2orf65	TSS200	0.17438	0.14029	0.171367	17.3258	0.0102311	1.24	0.204102	0.195738	0.148638	0.178241	0.222916	0.18197	0.176152	0.167398	0.163301	0.139953	0.174782	0.134348	0.215098	0.181846	0.152278	0.154755	0.172951	0.126061	0.135615	0.133661	0.152739	0.145758	0.130693	0.125907	0.136935	0.142302	0.135634	0.145026	0.13331	0.183132	0.138109	0.138067	0.150608	0.131371
cg16331051	2	75788552	S_Shore	chr2:75787129-75787420	FAM176A;FAM176A	5'UTR	0.184104	0.145033	0.183063	17.9267	0.00898925	1.27	0.217936	0.227969	0.188735	0.158682	0.212457	0.187547	0.178412	0.212116	0.22341	0.142748	0.178279	0.144512	0.199377	0.164126	0.159986	0.186411	0.147063	0.131039	0.139434	0.157642	0.140432	0.176776	0.144604	0.176639	0.128394	0.162632	0.125191	0.10417	0.121664	0.141226	0.127108	0.183365	0.17607	0.129182
cg18527583	2	77856944	OpenSea				0.356287	0.253127	0.353993	17.0565	0.0108775	1.41	0.377391	0.401265	0.371421	0.376104	0.471552	0.38313	0.327136	0.341289	0.500957	0.243544	0.429124	0.342664	0.475635	0.21121	0.294577	0.268695	0.241177	0.186881	0.286931	0.260028	0.214715	0.253136	0.284722	0.322433	0.279011	0.23298	0.225609	0.243756	0.173742	0.264025	0.240312	0.36095	0.29904	0.174881
cg08119884	2	79739863	Island	chr2:79739696-79740243	CTNNA2;CTNNA2	TSS200	0.204593	0.167667	0.203328	10.5111	0.0487695	1.22	0.188885	0.23898	0.217425	0.146956	0.200906	0.229034	0.207859	0.172208	0.210864	0.217035	0.161391	0.160787	0.178744	0.234568	0.276523	0.220773	0.215145	0.158478	0.181517	0.195713	0.201211	0.144793	0.181734	0.204793	0.123413	0.21346	0.10693	0.165142	0.193292	0.160635	0.137073	0.187636	0.150504	0.144021
cg22975318	2	84524975	OpenSea				0.614508	0.757712	0.603977	47.1704	4.21e-05	-1.23	0.644375	0.690177	0.659275	0.599354	0.655784	0.72153	0.654929	0.546428	0.488905	0.664352	0.511431	0.469355	0.568758	0.665798	0.622289	0.63192	0.651976	0.777612	0.711451	0.704857	0.745186	0.759824	0.844832	0.758908	0.796593	0.739965	0.815286	0.753378	0.712093	0.652514	0.799494	0.808569	0.754448	0.746098
cg17669542	2	84743555	Island	chr2:84743463-84743685	DNAH6	TSS200	0.197651	0.147304	0.200967	11.9308	0.0350598	1.34	0.24833	0.256008	0.208265	0.24345	0.245848	0.207734	0.189119	0.21639	0.218399	0.114791	0.234143	0.151986	0.28204	0.180233	0.1099	0.110043	0.143379	0.108302	0.185835	0.180759	0.178306	0.141987	0.165897	0.107784	0.131355	0.131473	0.123099	0.12062	0.172016	0.110809	0.21143	0.16522	0.152082	0.117201
cg08251815	2	85106968	N_Shore	chr2:85107731-85108430	C2orf89	Body	0.217374	0.170948	0.213678	13.1638	0.0263316	1.27	0.303422	0.255822	0.167739	0.206957	0.247863	0.199119	0.214823	0.179023	0.205864	0.214195	0.24404	0.155698	0.284233	0.213782	0.222451	0.207803	0.172523	0.129272	0.201075	0.161405	0.190254	0.181995	0.200378	0.207224	0.167757	0.176156	0.158752	0.14103	0.163624	0.1696	0.153075	0.19486	0.166392	0.143264
cg06963182	2	85122086	OpenSea				0.127969	0.0835237	0.132439	14.534	0.0192229	1.53	0.161381	0.116281	0.0851352	0.163763	0.202717	0.114323	0.127405	0.208246	0.0915477	0.0684357	0.156257	0.0587841	0.166379	0.108233	0.103928	0.141008	0.101646	0.0531919	0.0467069	0.0739744	0.0883171	0.0861444	0.0763535	0.0751011	0.0656394	0.0598007	0.0942766	0.0926938	0.0778412	0.0943534	0.149329	0.11121	0.0974844	0.0774856
cg03270881	2	85131951	Island	chr2:85131950-85132234	TMSB10	TSS1500	0.217627	0.16365	0.216749	11.303	0.0405324	1.33	0.263768	0.161499	0.144964	0.205913	0.245789	0.207314	0.225309	0.256759	0.191496	0.278608	0.318231	0.0917122	0.209186	0.156863	0.217679	0.246707	0.277856	0.125922	0.145024	0.154265	0.21184	0.177271	0.170211	0.214765	0.209176	0.197966	0.137702	0.123833	0.178551	0.139041	0.145897	0.172779	0.162219	0.115585
cg27337894	2	85359745	N_Shore	chr2:85359956-85362593	TCF7L1	TSS1500	0.43001	0.332008	0.418738	22.8628	0.00312619	1.3	0.477386	0.446284	0.415345	0.365391	0.470929	0.374789	0.414275	0.541097	0.412698	0.388503	0.449544	0.486068	0.434258	0.424111	0.397461	0.403655	0.408368	0.327838	0.382666	0.290259	0.315587	0.382979	0.268883	0.302992	0.340085	0.35898	0.362913	0.367484	0.326771	0.350319	0.324543	0.300775	0.330062	0.310995
cg03718845	2	85640001	N_Shore	chr2:85640969-85641259			0.621355	0.75364	0.614763	48.6998	3.36e-05	-1.21	0.697481	0.605036	0.6395	0.657239	0.610572	0.618369	0.640316	0.631062	0.637373	0.583825	0.668171	0.498786	0.56719	0.679792	0.552253	0.629973	0.646093	0.705069	0.856592	0.68002	0.718694	0.802745	0.825967	0.784399	0.824287	0.688637	0.748065	0.699699	0.756411	0.703091	0.701523	0.829251	0.813235	0.67419
cg08550242	2	85822152	N_Shore	chr2:85822404-85822983	RNF181	TSS1500	0.451292	0.363222	0.444466	22.2153	0.00358	1.24	0.500249	0.428587	0.522799	0.41817	0.429529	0.442515	0.462978	0.507357	0.41099	0.412646	0.46956	0.36044	0.451934	0.467949	0.413308	0.538945	0.434002	0.343325	0.402602	0.341945	0.390736	0.381762	0.322652	0.528977	0.354262	0.347302	0.364648	0.342542	0.341296	0.338363	0.34372	0.341703	0.359704	0.329234
cg05318142	2	85999498	OpenSea		ATOH8	Body	0.502897	0.401038	0.508183	31.8825	0.000532979	1.25	0.474552	0.513475	0.544259	0.520455	0.471091	0.445991	0.491395	0.650147	0.524223	0.478441	0.457617	0.486182	0.539058	0.452715	0.4646	0.516439	0.51861	0.376877	0.443125	0.38104	0.37484	0.431877	0.411174	0.432784	0.500289	0.368027	0.342055	0.345951	0.258819	0.419323	0.365381	0.475087	0.439397	0.451608
cg06804210	2	87036948	Island	chr2:87036600-87037001	CD8A	TSS1500	0.440066	0.353953	0.435619	30.3732	0.000706724	1.24	0.476978	0.44501	0.377096	0.458139	0.520404	0.42484	0.433883	0.467917	0.443239	0.383469	0.446999	0.466575	0.445349	0.460794	0.427202	0.352649	0.450581	0.339652	0.438173	0.363298	0.38147	0.367337	0.37396	0.355756	0.419926	0.367407	0.353653	0.289953	0.353905	0.307279	0.353774	0.362294	0.319843	0.269515
cg27481559	2	87037038	S_Shore	chr2:87036600-87037001			0.449988	0.341242	0.443843	30.5254	0.000685958	1.32	0.4689	0.464653	0.428312	0.461514	0.520388	0.422024	0.427558	0.530482	0.462172	0.401472	0.480425	0.492805	0.508276	0.399248	0.435394	0.358809	0.387358	0.293486	0.443912	0.383239	0.413038	0.342105	0.324887	0.36295	0.376808	0.345477	0.321048	0.304132	0.292871	0.287424	0.393265	0.360186	0.305098	0.251196
cg26152419	2	88302939	OpenSea				0.570787	0.439847	0.576044	15.4795	0.0154932	1.3	0.630495	0.569241	0.457615	0.593441	0.655634	0.579382	0.545717	0.821981	0.636495	0.479857	0.566253	0.614534	0.602792	0.511578	0.434915	0.398785	0.604664	0.272146	0.585513	0.503656	0.559577	0.614394	0.479461	0.40272	0.338006	0.394335	0.474008	0.476886	0.525759	0.285639	0.37339	0.476565	0.347582	0.367764
cg05852568	2	95537405	Island	chr2:95537196-95537810	TEKT4	1stExon	0.35689	0.278897	0.356386	10.836	0.0451999	1.28	0.355409	0.413403	0.284017	0.340385	0.389575	0.306338	0.342252	0.410191	0.346105	0.426993	0.323457	0.323767	0.411864	0.338987	0.415826	0.276988	0.361574	0.141171	0.325704	0.343998	0.216723	0.328089	0.346616	0.313135	0.259373	0.341376	0.205269	0.198742	0.410667	0.348768	0.248989	0.164263	0.163323	0.385046
cg14410476	2	95693023	S_Shore	chr2:95690857-95692431	MAL;MAL;MAL;MAL	Body	0.393266	0.293308	0.384768	16.5331	0.0122532	1.34	0.383613	0.419029	0.279361	0.40439	0.415459	0.438427	0.36756	0.366398	0.451594	0.436773	0.446057	0.521955	0.437297	0.305804	0.367596	0.293701	0.350515	0.293159	0.456653	0.30724	0.356861	0.271257	0.261507	0.317532	0.221436	0.276523	0.272809	0.334742	0.295672	0.27657	0.234664	0.259521	0.271005	0.279082
cg10039299	2	96192273	Island	chr2:96192055-96193072			0.266949	0.220366	0.269352	18.5473	0.00784755	1.21	0.277033	0.283323	0.21064	0.2437	0.267576	0.235878	0.244731	0.3867	0.290528	0.250088	0.272157	0.257782	0.315531	0.243634	0.284793	0.233898	0.240135	0.211283	0.254588	0.244991	0.236839	0.206586	0.262324	0.187817	0.236106	0.226761	0.190003	0.205491	0.228395	0.244734	0.227109	0.194964	0.182503	0.205726
cg06970461	2	96782027	Island	chr2:96781406-96782971	ADRA2B	TSS200	0.279341	0.227701	0.281716	35.8342	0.000260092	1.23	0.32683	0.31139	0.271843	0.285534	0.30045	0.265428	0.272655	0.355396	0.260935	0.226955	0.276512	0.251601	0.315423	0.268777	0.250993	0.254709	0.253368	0.221288	0.221308	0.250592	0.247507	0.221371	0.246494	0.239357	0.250596	0.231067	0.220226	0.214068	0.219712	0.204223	0.233702	0.236398	0.209507	0.203498
cg14875081	2	96814660	S_Shelf	chr2:96810443-96811454			0.386423	0.306605	0.387515	19.6127	0.00624623	1.26	0.401084	0.4084	0.397106	0.409079	0.442293	0.463097	0.3726	0.432619	0.396225	0.344259	0.452877	0.430675	0.434433	0.313709	0.287952	0.302683	0.280094	0.254842	0.356214	0.367517	0.377182	0.310205	0.354542	0.30071	0.37277	0.281248	0.245513	0.285355	0.250816	0.27509	0.296255	0.34164	0.295098	0.247284
cg03106207	2	96814751	S_Shelf	chr2:96810443-96811454			0.449279	0.361031	0.447541	35.2661	0.000288192	1.24	0.449106	0.461382	0.409609	0.451005	0.476883	0.527013	0.441168	0.450917	0.447149	0.463919	0.480153	0.517814	0.461226	0.41102	0.407414	0.41079	0.371168	0.306312	0.437616	0.410736	0.443531	0.346986	0.382629	0.353602	0.376995	0.359361	0.295648	0.342662	0.319947	0.369092	0.353308	0.395954	0.345489	0.297651
cg13112407	2	97204931	S_Shore	chr2:97202313-97203787	ARID5A	Body	0.176412	0.241479	0.181512	15.1639	0.0166534	-1.37	0.189573	0.204081	0.174739	0.18802	0.218462	0.243348	0.16804	0.188021	0.171446	0.135516	0.209845	0.174129	0.238776	0.150765	0.132302	0.112731	0.0992048	0.176842	0.307242	0.292559	0.317287	0.164172	0.247297	0.217064	0.26148	0.22212	0.188385	0.268683	0.214259	0.291844	0.241178	0.252407	0.221209	0.221114
cg11158729	2	97427027	Island	chr2:97426800-97427208	CNNM4	1stExon	0.265657	0.204581	0.26037	19.7863	0.00601276	1.3	0.291233	0.219671	0.324891	0.3062	0.254607	0.246534	0.277367	0.324184	0.263873	0.251469	0.273671	0.208849	0.200101	0.246886	0.252138	0.281703	0.292784	0.169102	0.207133	0.204661	0.207685	0.223294	0.2549	0.219235	0.283017	0.189196	0.183873	0.165702	0.194353	0.194462	0.163678	0.218223	0.17538	0.223975
cg00099835	2	97427033	Island	chr2:97426800-97427208	CNNM4	1stExon	0.199827	0.141427	0.195387	23.8056	0.00257383	1.41	0.18006	0.146209	0.280872	0.239229	0.19086	0.171508	0.214891	0.226696	0.199961	0.201902	0.196895	0.149055	0.141185	0.20273	0.188145	0.228716	0.238143	0.115918	0.107832	0.133032	0.116323	0.119936	0.181825	0.14842	0.177079	0.144418	0.137911	0.129655	0.141244	0.148728	0.145736	0.162713	0.116324	0.177168
cg15009198	2	97429502	S_Shelf	chr2:97426335-97426554	CNNM4	Body	0.435005	0.321216	0.431224	15.4008	0.0157747	1.35	0.611538	0.41413	0.374314	0.415958	0.413332	0.322702	0.428577	0.621174	0.47275	0.438952	0.461017	0.221116	0.521589	0.409063	0.39754	0.423826	0.447512	0.255241	0.273326	0.241574	0.345525	0.412029	0.371996	0.41627	0.348338	0.344797	0.328446	0.224702	0.305341	0.265344	0.284154	0.422351	0.376094	0.245138
cg00673006	2	97483133	Island	chr2:97481356-97483276	CNNM3;CNNM3	1stExon	0.429739	0.352955	0.426597	95.4045	1.62e-07	1.22	0.457577	0.423326	0.446009	0.416308	0.443362	0.423801	0.436824	0.425116	0.403459	0.397972	0.446367	0.405735	0.427065	0.460744	0.406247	0.46682	0.418829	0.350343	0.343017	0.317301	0.349934	0.339729	0.349522	0.378897	0.388024	0.326195	0.367506	0.344982	0.367379	0.343036	0.360121	0.389663	0.344984	0.339603
cg18005337	2	98340655	Island	chr2:98340397-98340959	ZAP70	Body	0.581091	0.479168	0.575805	27.9022	0.00113308	1.21	0.493008	0.733237	0.581003	0.507111	0.522877	0.575717	0.560773	0.589484	0.532394	0.597625	0.491723	0.7049	0.570931	0.554744	0.648154	0.627086	0.587788	0.480461	0.492052	0.453422	0.467686	0.4873	0.490302	0.483383	0.471569	0.462563	0.491723	0.467667	0.4994	0.443916	0.526172	0.463937	0.491723	0.47258
cg18077307	2	98377791	OpenSea		TMEM131	Body	0.558216	0.754832	0.569455	153.745	3.99e-09	-1.35	0.550299	0.505549	0.620623	0.63134	0.570232	0.524064	0.570538	0.574077	0.570129	0.528631	0.554286	0.537026	0.546189	0.570232	0.497043	0.554286	0.585129	0.743916	0.758564	0.759889	0.74859	0.762321	0.76846	0.774934	0.754893	0.74859	0.743916	0.739451	0.762321	0.747827	0.749826	0.76846	0.743437	0.756746
cg15149655	2	98703698	Island	chr2:98703354-98703889	VWA3B;VWA3B	5'UTR	0.231545	0.163413	0.222601	17.1935	0.0105321	1.42	0.255754	0.263068	0.195448	0.260079	0.268586	0.228786	0.23428	0.239156	0.161476	0.226826	0.245356	0.246082	0.26493	0.249549	0.173396	0.219482	0.20401	0.167954	0.175965	0.168952	0.183097	0.165582	0.115642	0.137262	0.13807	0.146053	0.192532	0.0961636	0.167389	0.192833	0.17029	0.205763	0.228742	0.125722
cg11555067	2	99081350	OpenSea		INPP4A;INPP4A;INPP4A;INPP4A	5'UTR	0.275071	0.371267	0.282984	20.7649	0.00489363	-1.35	0.340876	0.235288	0.426835	0.327228	0.270282	0.287347	0.286345	0.222256	0.281897	0.183526	0.352342	0.224409	0.301576	0.246434	0.194992	0.277229	0.217343	0.334259	0.380692	0.401478	0.382673	0.36664	0.438817	0.386913	0.407578	0.345816	0.318927	0.310816	0.349838	0.378677	0.350178	0.419259	0.375579	0.363407
cg03429643	2	99280963	OpenSea		MGAT4A;MGAT4A	TSS1500	0.167487	0.263805	0.171079	22.9688	0.00306027	-1.58	0.175572	0.124389	0.28837	0.169	0.179843	0.16009	0.177507	0.211237	0.154498	0.109342	0.106038	0.132606	0.203012	0.149984	0.14043	0.2095	0.155858	0.255732	0.233195	0.22292	0.212749	0.266855	0.421985	0.303764	0.337897	0.214986	0.220237	0.202293	0.23624	0.17899	0.245024	0.367623	0.295631	0.268559
cg03171465	2	99553830	Island	chr2:99552185-99553831	C2orf55	TSS1500	0.207112	0.16873	0.21091	16.8831	0.0112827	1.23	0.224758	0.215643	0.17773	0.176806	0.194649	0.180477	0.198593	0.22055	0.212578	0.181814	0.174968	0.298036	0.201296	0.240406	0.211905	0.187874	0.222825	0.17573	0.187848	0.165637	0.143773	0.194588	0.163549	0.134372	0.149548	0.177071	0.169661	0.176317	0.145144	0.194882	0.150917	0.13801	0.162976	0.238381
cg24981400	2	100047526	OpenSea		REV1;REV1	Body	0.487676	0.593383	0.496387	19.4288	0.00648211	-1.22	0.508968	0.493014	0.432398	0.490897	0.588572	0.447282	0.491079	0.513408	0.507524	0.489481	0.574618	0.427644	0.392678	0.491614	0.470818	0.486529	0.483974	0.535631	0.509995	0.563144	0.527537	0.704828	0.544899	0.530499	0.752028	0.589378	0.546832	0.632793	0.547557	0.598452	0.577043	0.64001	0.657415	0.629474
cg00670915	2	101620543	S_Shore	chr2:101618247-101618658	RPL31;RPL31;RPL31	Body	0.544719	0.672084	0.553123	10.5159	0.0487236	-1.23	0.660992	0.485312	0.622713	0.585006	0.466959	0.478277	0.577916	0.75033	0.485842	0.515246	0.50146	0.425416	0.304643	0.610333	0.528062	0.58008	0.681638	0.692351	0.467712	0.569409	0.742007	0.760095	0.742149	0.648685	0.831036	0.590102	0.696999	0.498027	0.715174	0.62874	0.777137	0.650779	0.659288	0.755734
cg12682972	2	102444908	OpenSea		MAP4K4;MAP4K4;MAP4K4	Body	0.414828	0.531106	0.428853	10.4647	0.049269	-1.28	0.398635	0.315596	0.260977	0.341365	0.375092	0.420176	0.40261	0.558711	0.53295	0.513818	0.486664	0.325037	0.493943	0.483699	0.313082	0.431171	0.398555	0.486814	0.633208	0.578326	0.508659	0.496774	0.572305	0.552204	0.356553	0.433392	0.492189	0.625174	0.447192	0.647311	0.514546	0.57598	0.627862	0.480313
cg13315345	2	102803985	Island	chr2:102803672-102804556	IL1RL2	5'UTR	0.386379	0.307444	0.387799	14.7491	0.0183022	1.26	0.329802	0.399492	0.460477	0.360076	0.37869	0.319506	0.365974	0.437469	0.494264	0.300641	0.407401	0.378865	0.406454	0.272413	0.384761	0.509267	0.362895	0.353028	0.41895	0.319695	0.356595	0.307772	0.197498	0.277023	0.316328	0.328164	0.384958	0.342093	0.281473	0.19296	0.295965	0.304374	0.272973	0.276706
cg01376829	2	102804405	Island	chr2:102803672-102804556	IL1RL2	Body	0.133115	0.106623	0.132508	15.1388	0.0167382	1.25	0.122636	0.144518	0.143139	0.100621	0.119201	0.122016	0.133615	0.103405	0.156671	0.155439	0.112645	0.114375	0.140414	0.128867	0.154773	0.171564	0.139054	0.114721	0.14926	0.0946112	0.0961213	0.103837	0.0913672	0.11291	0.0969457	0.145455	0.120972	0.0968006	0.0884996	0.0839749	0.106907	0.113585	0.106205	0.0904255
cg22891600	2	104018319	OpenSea				0.385116	0.29992	0.377927	13.2784	0.025622	1.28	0.4113	0.401307	0.341546	0.418685	0.58669	0.420339	0.383592	0.370152	0.42564	0.354842	0.339236	0.381103	0.498326	0.315375	0.295288	0.288764	0.314792	0.256492	0.349764	0.242529	0.361361	0.309785	0.352373	0.308545	0.312131	0.286416	0.294156	0.295246	0.247755	0.262235	0.288988	0.316442	0.314231	0.300185
cg14078162	2	104640450	OpenSea				0.308817	0.252819	0.30767	11.8202	0.0359469	1.22	0.380306	0.282287	0.309001	0.257122	0.377914	0.344057	0.309629	0.241311	0.295128	0.289654	0.416459	0.289737	0.375177	0.28408	0.253492	0.270105	0.274424	0.264858	0.285419	0.223971	0.311391	0.24368	0.251067	0.27814	0.245996	0.323463	0.224436	0.239426	0.200288	0.269442	0.196837	0.319865	0.209943	0.209702
cg07036460	2	105489429	Island	chr2:105488368-105489991			0.236973	0.190579	0.242932	19.3702	0.00657484	1.24	0.271805	0.26163	0.236873	0.240869	0.247874	0.177768	0.231582	0.268645	0.186977	0.255849	0.278864	0.211653	0.282848	0.216035	0.222107	0.207068	0.230098	0.159744	0.208605	0.217819	0.205486	0.174159	0.172409	0.16731	0.266186	0.228204	0.195376	0.173502	0.17591	0.212875	0.17187	0.181635	0.188118	0.140626
cg13404504	2	107198798	OpenSea				0.126837	0.0922285	0.130865	11.5291	0.0384521	1.38	0.0921806	0.137174	0.0870879	0.128111	0.150501	0.105903	0.116879	0.134501	0.175121	0.107815	0.065106	0.134953	0.208982	0.11858	0.1316	0.149064	0.112665	0.0851321	0.0725865	0.101631	0.11902	0.0952247	0.0898515	0.070589	0.0822393	0.0588079	0.0913318	0.0793658	0.0806884	0.0880651	0.192594	0.0845803	0.105332	0.0708451
cg07363676	2	108208768	OpenSea				0.249225	0.1903	0.253686	16.7549	0.0116129	1.31	0.348139	0.24012	0.290845	0.286804	0.251678	0.238584	0.251729	0.193846	0.285527	0.229934	0.33603	0.258629	0.19567	0.22421	0.209713	0.203784	0.191581	0.158899	0.232943	0.203899	0.185656	0.165189	0.263033	0.202644	0.179894	0.212599	0.177913	0.159075	0.152653	0.144708	0.147014	0.259732	0.229456	0.15979
cg02894944	2	110859091	OpenSea		MALL	Body	0.251511	0.195173	0.253422	12.9124	0.02798	1.29	0.346552	0.281967	0.289322	0.3108	0.239299	0.193472	0.255014	0.233016	0.285521	0.192118	0.23966	0.141916	0.313769	0.252404	0.229704	0.245901	0.225254	0.143964	0.192251	0.1921	0.139981	0.252619	0.235129	0.22841	0.242094	0.226758	0.209102	0.121229	0.165538	0.145072	0.182386	0.264428	0.20543	0.171452
cg02169857	2	110969641	N_Shore	chr2:110969852-110970222	NCRNA00116	Body	0.274908	0.1472	0.264794	17.9191	0.00899975	1.87	0.25269	0.375587	0.204954	0.297449	0.362296	0.292083	0.243363	0.24644	0.383774	0.0953643	0.2933	0.222085	0.395966	0.236782	0.322666	0.176737	0.271908	0.134807	0.330206	0.230793	0.225969	0.148057	0.214599	0.106092	0.100664	0.145127	0.117317	0.10648	0.144831	0.0908661	0.125808	0.0942125	0.0844445	0.102132
cg08570243	2	110969853	Island	chr2:110969852-110970222	NCRNA00116	Body	0.375287	0.22865	0.360343	14.9783	0.0173881	1.64	0.260145	0.441353	0.325472	0.368435	0.461661	0.376502	0.349849	0.305879	0.484258	0.178005	0.380617	0.389478	0.427651	0.356359	0.452145	0.367661	0.454403	0.286347	0.42926	0.342084	0.29034	0.256835	0.372286	0.15494	0.124023	0.207153	0.245565	0.195802	0.244792	0.118934	0.142405	0.147905	0.103359	0.225025
cg03250220	2	110970097	Island	chr2:110969852-110970222	NCRNA00116	Body	0.34897	0.221968	0.340131	23.0999	0.00296922	1.57	0.327562	0.40401	0.271056	0.363702	0.387811	0.344768	0.32329	0.365584	0.398939	0.166551	0.382446	0.314859	0.424107	0.35024	0.409657	0.333719	0.364198	0.224454	0.382591	0.298396	0.316733	0.242435	0.308264	0.168088	0.197748	0.225568	0.187684	0.17748	0.226739	0.149558	0.176331	0.183961	0.121436	0.185984
cg09068086	2	110970204	Island	chr2:110969852-110970222	NCRNA00116	Body	0.32449	0.259322	0.318681	12.4142	0.0313401	1.25	0.30991	0.345872	0.339192	0.339222	0.350374	0.334068	0.314942	0.296803	0.378451	0.266683	0.339553	0.32188	0.344966	0.302617	0.339375	0.271608	0.320806	0.274684	0.318265	0.320277	0.302409	0.302163	0.343105	0.260328	0.200966	0.308199	0.244201	0.233843	0.280425	0.140867	0.199714	0.25403	0.158891	0.26611
cg18369990	2	112941244	S_Shore	chr2:112939287-112939563	FBLN7;FBLN7	Body	0.50786	0.628633	0.523115	30.0603	0.000747701	-1.24	0.539907	0.463165	0.488498	0.514231	0.510983	0.512975	0.523988	0.5302	0.471873	0.545009	0.518052	0.46631	0.482734	0.532702	0.461398	0.523645	0.547946	0.575429	0.606401	0.666916	0.575093	0.634414	0.64353	0.640451	0.603703	0.633393	0.65918	0.66441	0.649621	0.672168	0.630635	0.609541	0.590462	0.631422
cg09759994	2	113238376	N_Shore	chr2:113239249-113240584	TTL	TSS1500	0.444145	0.342042	0.439211	32.0944	0.000510868	1.3	0.513656	0.451811	0.384514	0.407123	0.512903	0.526964	0.440612	0.523818	0.360326	0.377044	0.454708	0.498631	0.464485	0.391688	0.390564	0.444061	0.407552	0.358202	0.319722	0.391461	0.403142	0.336194	0.313718	0.322163	0.377038	0.385707	0.280049	0.387877	0.329439	0.310101	0.289126	0.365045	0.339803	0.305933
cg24304518	2	113299015	N_Shore	chr2:113299403-113300284	POLR1B;POLR1B	TSS1500	0.325683	0.262623	0.318683	12.8824	0.028176	1.24	0.463645	0.324097	0.279231	0.293312	0.275924	0.301071	0.339473	0.300651	0.319395	0.340835	0.325664	0.216208	0.337192	0.361955	0.31867	0.349725	0.389562	0.241364	0.240885	0.237357	0.26805	0.295319	0.237242	0.302353	0.264481	0.285282	0.262267	0.213195	0.23654	0.289472	0.279267	0.303234	0.269085	0.2392
cg00839584	2	113542091	OpenSea		IL1A;IL1A	5'UTR	0.769208	0.63285	0.774967	52.9816	1.83e-05	1.22	0.798679	0.773577	0.791026	0.8003	0.753103	0.771378	0.760841	0.849806	0.842752	0.740451	0.808911	0.732561	0.767963	0.715158	0.692557	0.726265	0.751214	0.543936	0.650978	0.535175	0.739143	0.718582	0.685921	0.689502	0.649668	0.584283	0.588304	0.55865	0.616142	0.614036	0.694091	0.674352	0.667378	0.548307
cg27606396	2	113542117	OpenSea		IL1A;IL1A	5'UTR	0.788097	0.652618	0.782716	29.5029	0.000832114	1.21	0.746627	0.852587	0.815524	0.8188	0.764025	0.807555	0.766411	0.89141	0.804027	0.735405	0.76186	0.737344	0.910546	0.698523	0.775768	0.727952	0.783286	0.553666	0.720488	0.521503	0.706011	0.775853	0.718663	0.675963	0.636444	0.571322	0.636799	0.58897	0.58986	0.634794	0.644435	0.729645	0.772043	0.618045
cg04177132	2	113956531	Island	chr2:113956343-113957042	PSD4;LOC440839	Body	0.460812	0.351785	0.454895	67.4549	2.8e-06	1.31	0.542119	0.461805	0.486586	0.426493	0.422221	0.374733	0.46615	0.454977	0.439088	0.488676	0.460857	0.431955	0.463435	0.485616	0.460191	0.534002	0.434905	0.344048	0.384039	0.32679	0.328051	0.344588	0.335534	0.37015	0.357608	0.356072	0.345528	0.337563	0.375904	0.360963	0.375771	0.372416	0.369006	0.296321
cg02788938	2	116900728	OpenSea				0.344834	0.266105	0.353206	10.6537	0.0471913	1.3	0.425209	0.429874	0.350387	0.398929	0.514175	0.34094	0.350102	0.181682	0.37383	0.255872	0.354073	0.268067	0.468939	0.28893	0.284694	0.299738	0.276736	0.182986	0.258594	0.198058	0.368087	0.255066	0.268864	0.267339	0.228631	0.215037	0.215686	0.337	0.223376	0.314645	0.286365	0.401827	0.236541	0.265678
cg24461052	2	118607738	OpenSea				0.192389	0.128079	0.193324	16.8182	0.0114556	1.5	0.199157	0.241171	0.198289	0.173995	0.234125	0.231249	0.162324	0.242342	0.251512	0.126675	0.195108	0.254642	0.29043	0.100276	0.172172	0.100395	0.0967538	0.089383	0.178284	0.115529	0.157832	0.117641	0.121104	0.112679	0.146415	0.123217	0.10032	0.106577	0.0970401	0.131726	0.156574	0.180944	0.137944	0.104137
cg06940110	2	118616430	N_Shore	chr2:118616575-118618163			0.665729	0.537837	0.654547	24.2664	0.00235331	1.24	0.636657	0.711534	0.568546	0.644404	0.72639	0.70822	0.655549	0.728497	0.63554	0.682053	0.605192	0.641047	0.684566	0.698721	0.755524	0.600433	0.634517	0.501047	0.667693	0.56053	0.512598	0.421808	0.638776	0.517555	0.435171	0.540714	0.561787	0.619307	0.539675	0.509278	0.480262	0.612095	0.519744	0.505187
cg07173688	2	119564329	OpenSea				0.655672	0.537274	0.651495	36.2541	0.000241703	1.22	0.746351	0.720678	0.577899	0.656092	0.651968	0.632139	0.637182	0.643996	0.690075	0.647461	0.635191	0.605135	0.791681	0.623141	0.687854	0.560274	0.639312	0.530055	0.614816	0.564568	0.639212	0.545369	0.525527	0.523157	0.542107	0.523095	0.505949	0.51032	0.500855	0.595121	0.562334	0.524795	0.483312	0.44306
cg25079915	2	120192027	S_Shore	chr2:120190030-120190308	TMEM37	Body	0.334909	0.48337	0.342846	39.5501	0.000141195	-1.44	0.403244	0.291278	0.362344	0.367972	0.33236	0.2934	0.350445	0.306968	0.350333	0.288075	0.380818	0.190183	0.403586	0.34233	0.26583	0.349684	0.414599	0.462485	0.446612	0.45931	0.431578	0.579047	0.523536	0.532012	0.509663	0.466734	0.5149	0.335406	0.514458	0.398322	0.579513	0.525793	0.4718	0.46612
cg27370993	2	120518627	S_Shore	chr2:120517066-120518010	PTPN4	5'UTR	0.165782	0.1183	0.163304	24.8497	0.00208765	1.4	0.201258	0.148292	0.129039	0.170889	0.166672	0.16951	0.169206	0.107727	0.164597	0.183564	0.186464	0.155012	0.205816	0.177809	0.158325	0.189179	0.134934	0.0860926	0.12507	0.126064	0.145059	0.105256	0.137146	0.136215	0.144509	0.155132	0.101202	0.0871556	0.107992	0.0836895	0.100497	0.159904	0.121966	0.0881505
cg07010075	2	121199631	N_Shore	chr2:121199723-121199993			0.130171	0.100781	0.131231	14.2916	0.020339	1.29	0.205002	0.121917	0.127688	0.115664	0.170989	0.121174	0.128563	0.119441	0.139825	0.0991908	0.148679	0.104002	0.170421	0.106528	0.122988	0.10222	0.108612	0.102126	0.10328	0.101217	0.109321	0.0943675	0.0944602	0.0948958	0.130456	0.1191	0.0927514	0.0922725	0.0745459	0.0950544	0.113	0.126095	0.101661	0.0686826
cg23998478	2	121269292	OpenSea				0.486177	0.36518	0.482634	29.7536	0.00079394	1.33	0.643087	0.529355	0.405149	0.445861	0.520649	0.485842	0.45642	0.564372	0.568912	0.40611	0.505467	0.499464	0.537144	0.42246	0.496098	0.344034	0.434588	0.305332	0.418667	0.339237	0.466269	0.375765	0.396707	0.39649	0.357618	0.348327	0.334599	0.404023	0.39002	0.33781	0.300986	0.382873	0.357101	0.296231
cg11651936	2	121453730	OpenSea				0.303264	0.244345	0.299462	11.4981	0.0386758	1.24	0.335753	0.252088	0.345313	0.356332	0.381953	0.297613	0.312314	0.262412	0.395064	0.274633	0.341066	0.290136	0.285268	0.260548	0.206318	0.2966	0.262079	0.179795	0.282511	0.295802	0.266538	0.239754	0.278217	0.26961	0.288222	0.231171	0.231063	0.19404	0.219117	0.279092	0.196029	0.295156	0.244613	0.163141
cg12080831	2	121697428	OpenSea		GLI2	Body	0.502469	0.400905	0.513598	18.5186	0.00789029	1.25	0.483729	0.493741	0.470544	0.493883	0.567651	0.598766	0.476218	0.529719	0.615651	0.485908	0.608611	0.467162	0.621549	0.401161	0.443361	0.379146	0.405171	0.363272	0.440797	0.416587	0.576484	0.428694	0.458571	0.393536	0.3811	0.393543	0.317564	0.442423	0.332939	0.342796	0.35143	0.44086	0.424218	0.310577
cg06866375	2	122757127	OpenSea				0.25216	0.19939	0.261267	10.4429	0.0495288	1.26	0.340386	0.300033	0.303148	0.246924	0.231357	0.274156	0.244844	0.180036	0.248227	0.213607	0.272102	0.217245	0.396085	0.195982	0.224547	0.190385	0.207655	0.167236	0.21271	0.176264	0.220201	0.240829	0.144186	0.19458	0.267002	0.19578	0.163389	0.129147	0.173573	0.195666	0.262576	0.265069	0.197361	0.184065
cg19074170	2	125086435	OpenSea		CNTNAP5	Body	0.543529	0.419819	0.550319	30.0873	0.000744221	1.29	0.512973	0.56608	0.612826	0.573668	0.647632	0.517466	0.527734	0.445747	0.648066	0.503581	0.57218	0.603116	0.638106	0.421617	0.489356	0.528043	0.431798	0.397213	0.48242	0.373406	0.484187	0.473471	0.389483	0.449369	0.464847	0.366456	0.370872	0.364835	0.353218	0.331134	0.534331	0.504303	0.421995	0.375391
cg24913794	2	126716943	OpenSea				0.451835	0.350528	0.440097	14.5725	0.019061	1.29	0.562507	0.516998	0.407845	0.398021	0.48205	0.443352	0.430656	0.507497	0.500384	0.420707	0.466712	0.366288	0.587951	0.453848	0.428802	0.377223	0.330348	0.323446	0.363181	0.265746	0.336802	0.376751	0.333608	0.352474	0.46432	0.376628	0.331571	0.322995	0.354457	0.363795	0.386662	0.307737	0.363294	0.335503
cg24750513	2	127819455	S_Shore	chr2:127817994-127818231	BIN1;BIN1;BIN1;BIN1;BIN1;BIN1;BIN1;BIN1;BIN1;BIN1	Body	0.416312	0.530664	0.420881	71.023	1.93e-06	-1.27	0.433561	0.409004	0.422958	0.417372	0.382097	0.359181	0.431222	0.402996	0.372619	0.430124	0.396798	0.335162	0.407694	0.483353	0.440806	0.455893	0.496461	0.543193	0.488063	0.532364	0.462309	0.549716	0.526247	0.553981	0.523176	0.529971	0.566349	0.519091	0.549741	0.522015	0.528207	0.564725	0.52549	0.536647
cg00660140	2	128166045	Island	chr2:128165848-128166198			0.183054	0.226434	0.182411	18.7101	0.00758299	-1.24	0.151608	0.175743	0.213324	0.256388	0.191134	0.153749	0.192602	0.211397	0.178244	0.185254	0.190499	0.112486	0.162497	0.169093	0.155024	0.18652	0.226351	0.221532	0.218249	0.185819	0.179174	0.251605	0.249623	0.236859	0.255602	0.203065	0.228299	0.180728	0.252697	0.219529	0.243909	0.252291	0.243974	0.226429
cg07262244	2	128433489	Island	chr2:128433010-128433490	LIMS2;LIMS2;LIMS2	5'UTR	0.332485	0.26695	0.341071	19.8004	0.00599057	1.25	0.293175	0.358367	0.316197	0.340554	0.248349	0.330941	0.329056	0.243866	0.366921	0.336029	0.365592	0.328579	0.283793	0.363102	0.414571	0.407302	0.325854	0.279148	0.242561	0.237197	0.346048	0.288419	0.234066	0.237413	0.269537	0.270185	0.260615	0.228837	0.283082	0.238859	0.344222	0.223922	0.272204	0.281831
cg23966569	2	128433507	S_Shore	chr2:128432194-128432743	LIMS2;LIMS2;LIMS2	5'UTR	0.109458	0.0776012	0.108911	22.7833	0.00318193	1.41	0.118986	0.0918277	0.0929589	0.107275	0.0889646	0.096839	0.103428	0.179276	0.132184	0.116114	0.118863	0.088655	0.0913508	0.0975129	0.124342	0.115739	0.0964675	0.0774557	0.0822034	0.100885	0.0786902	0.0662997	0.0872568	0.0778848	0.0524123	0.0888672	0.100942	0.0704427	0.0545276	0.0620347	0.0941866	0.0813005	0.0785324	0.0652995
cg05477165	2	129074982	N_Shore	chr2:129075197-129077639	HS6ST1	Body	0.194797	0.135046	0.190094	14.6495	0.0187406	1.44	0.298213	0.202237	0.162892	0.203203	0.212988	0.156977	0.195678	0.206091	0.22423	0.19479	0.229883	0.085923	0.244285	0.186214	0.162119	0.161737	0.184084	0.105489	0.125344	0.122029	0.197229	0.166809	0.144096	0.167245	0.120873	0.156223	0.133592	0.0775227	0.133276	0.0946216	0.123864	0.19122	0.144001	0.0923515
cg12948059	2	129659420	Island	chr2:129659299-129659568			0.586256	0.486378	0.586651	16.3316	0.0128267	1.21	0.550123	0.679633	0.593902	0.487367	0.61549	0.488737	0.555897	0.774996	0.546576	0.630423	0.545694	0.451701	0.706134	0.568469	0.70266	0.574043	0.494516	0.430187	0.560657	0.559695	0.512092	0.410968	0.533011	0.472364	0.386107	0.466657	0.45168	0.493712	0.496853	0.448154	0.51394	0.511271	0.545059	0.476027
cg04855401	2	129659633	N_Shore	chr2:129659681-129659947			0.373343	0.291974	0.375221	16.8933	0.0112572	1.28	0.39666	0.415511	0.42881	0.354893	0.419414	0.348555	0.363812	0.497388	0.355588	0.380475	0.379679	0.261583	0.407435	0.352363	0.39152	0.318987	0.274153	0.211573	0.401626	0.347891	0.385443	0.239041	0.325783	0.264052	0.341154	0.304148	0.235922	0.214562	0.223646	0.227585	0.335008	0.3324	0.303032	0.270691
cg18478731	2	129659682	Island	chr2:129659681-129659947			0.528648	0.437072	0.527889	27.5415	0.00121437	1.21	0.540083	0.580602	0.541032	0.456553	0.530506	0.474999	0.518512	0.592571	0.534739	0.584539	0.497812	0.413068	0.556989	0.510668	0.626126	0.556433	0.47179	0.407226	0.507283	0.492293	0.497033	0.377876	0.495696	0.422625	0.39618	0.43534	0.391886	0.380206	0.417787	0.3755	0.462628	0.477172	0.462625	0.430868
cg05034195	2	129659834	Island	chr2:129659681-129659947			0.235943	0.176932	0.230166	12.4752	0.0308773	1.33	0.235194	0.222274	0.297525	0.195144	0.209199	0.206176	0.242325	0.192861	0.313457	0.28969	0.159838	0.195144	0.200095	0.198278	0.304119	0.278214	0.271503	0.168984	0.167458	0.213814	0.185999	0.147996	0.244768	0.176648	0.144138	0.195527	0.169519	0.162613	0.166743	0.123437	0.130557	0.222079	0.165269	0.222294
cg22448304	2	130323509	OpenSea				0.553765	0.448092	0.54694	15.2355	0.016402	1.24	0.609419	0.590604	0.534274	0.566677	0.597103	0.580196	0.532662	0.646525	0.580397	0.540147	0.620667	0.498185	0.650668	0.444767	0.500333	0.459984	0.461394	0.316742	0.502703	0.402018	0.592157	0.434123	0.536457	0.466576	0.517115	0.425715	0.406127	0.444427	0.305137	0.39532	0.4339	0.51999	0.498137	0.420924
cg15863707	2	130635669	OpenSea				0.256438	0.153625	0.261699	40.6317	0.000117183	1.67	0.336362	0.273715	0.211046	0.23508	0.20616	0.315016	0.233745	0.24508	0.322435	0.251752	0.290309	0.290577	0.394713	0.180262	0.205163	0.187741	0.180287	0.116518	0.183005	0.166881	0.123137	0.139324	0.141276	0.181175	0.134819	0.210077	0.200996	0.117382	0.143397	0.114238	0.160945	0.153943	0.181422	0.143088
cg01568492	2	130986964	Island	chr2:130986131-130987183			0.578043	0.476082	0.565155	18.3707	0.00813953	1.21	0.564491	0.523097	0.523754	0.637344	0.704267	0.562101	0.594666	0.586873	0.577895	0.520898	0.637867	0.540701	0.490564	0.605889	0.523085	0.584078	0.64917	0.494811	0.475855	0.489549	0.438893	0.498928	0.45968	0.473875	0.407028	0.489621	0.505994	0.443889	0.559246	0.40736	0.425112	0.486701	0.49549	0.541369
cg27624826	2	131010647	Island	chr2:131010510-131010764			0.220575	0.167763	0.218379	11.2571	0.0410027	1.31	0.235281	0.219139	0.129819	0.169264	0.321587	0.172172	0.220166	0.272898	0.201569	0.224854	0.211989	0.218513	0.217873	0.329851	0.206138	0.173874	0.224792	0.21865	0.16889	0.130605	0.132958	0.168858	0.167849	0.159898	0.129551	0.145354	0.241403	0.17316	0.147065	0.161889	0.189999	0.227962	0.166303	0.121575
cg11833003	2	131795482	N_Shore	chr2:131797362-131798088	ARHGEF4;ARHGEF4	Body	0.223232	0.273786	0.218617	18.0983	0.0086408	-1.23	0.232281	0.149857	0.29216	0.266042	0.232575	0.258674	0.238501	0.231618	0.232536	0.23554	0.181662	0.29021	0.139063	0.211316	0.184993	0.206431	0.211491	0.269125	0.302056	0.257845	0.297442	0.246066	0.269982	0.234805	0.324752	0.252413	0.281185	0.318727	0.297689	0.283964	0.226325	0.25919	0.24675	0.286056
cg09894655	2	132430151	N_Shore	chr2:132431210-132431768			0.317668	0.250443	0.318091	15.5854	0.0151194	1.27	0.279107	0.254643	0.264019	0.374813	0.459692	0.293671	0.321005	0.319085	0.378893	0.313901	0.282092	0.369684	0.306353	0.261795	0.279558	0.273538	0.368515	0.243808	0.298621	0.217862	0.19544	0.233615	0.182328	0.310552	0.188367	0.249956	0.326014	0.301506	0.277583	0.254216	0.240326	0.226599	0.225311	0.285428
cg03747513	2	132559214	Island	chr2:132558959-132559614	C2orf27B;C2orf27B	5'UTR	0.38972	0.316559	0.38779	24.004	0.00248555	1.23	0.431626	0.329294	0.360429	0.439819	0.473995	0.38069	0.397536	0.441647	0.410742	0.353563	0.40687	0.421994	0.340356	0.383771	0.298982	0.343924	0.410008	0.334019	0.334199	0.315437	0.293411	0.272013	0.318628	0.37835	0.318231	0.244816	0.319113	0.348788	0.343802	0.293445	0.28242	0.382779	0.328518	0.273542
cg14416623	2	133561787	OpenSea		NCKAP5;NCKAP5	Body	0.313597	0.240998	0.314674	13.1169	0.0266359	1.3	0.443459	0.408325	0.276978	0.220338	0.470998	0.342523	0.316991	0.327782	0.330697	0.235201	0.262701	0.289985	0.264409	0.315578	0.277332	0.263046	0.284799	0.220015	0.221815	0.2391	0.358158	0.217785	0.191679	0.204033	0.248671	0.239854	0.213995	0.233814	0.219334	0.20782	0.321132	0.274869	0.2917	0.193191
cg00113096	2	134119805	OpenSea		NCKAP5;NCKAP5	Body	0.389968	0.293782	0.381035	14.8358	0.0179308	1.33	0.548453	0.345775	0.467757	0.408957	0.391864	0.507297	0.404815	0.482721	0.430676	0.400652	0.313752	0.335604	0.395284	0.331276	0.277485	0.269692	0.317387	0.265858	0.355839	0.270576	0.350108	0.300519	0.353936	0.280235	0.282954	0.243119	0.280274	0.272515	0.281229	0.297024	0.341187	0.259963	0.294244	0.264716
cg02998028	2	135621153	OpenSea		ACMSD	Body	0.565989	0.689348	0.577636	43.9939	6.8e-05	-1.22	0.624735	0.568236	0.578919	0.582141	0.572622	0.514064	0.573931	0.573952	0.546994	0.537374	0.532376	0.502674	0.570058	0.602657	0.588215	0.601003	0.551861	0.658145	0.653528	0.67808	0.6174	0.745001	0.703146	0.671553	0.646314	0.704386	0.640255	0.712032	0.704091	0.71578	0.732791	0.705698	0.724669	0.706051
cg20242066	2	136595261	OpenSea		LCT	TSS1500	0.451453	0.61263	0.470649	24.0602	0.00245812	-1.36	0.535229	0.469303	0.463644	0.446927	0.499216	0.455218	0.456618	0.432182	0.529011	0.407504	0.480749	0.302951	0.473771	0.442745	0.420557	0.451345	0.407731	0.646413	0.616194	0.616781	0.725356	0.62199	0.635792	0.757056	0.545205	0.646872	0.621164	0.63968	0.561615	0.611727	0.526289	0.597146	0.598375	0.447057
cg06162038	2	138727217	OpenSea		HNMT;HNMT	Body	0.652279	0.478725	0.66193	28.9701	0.00092127	1.36	0.684137	0.683424	0.762382	0.721394	0.689698	0.586505	0.670517	0.674282	0.682769	0.617049	0.626891	0.53692	0.623271	0.593287	0.556015	0.689007	0.691198	0.348761	0.424363	0.442911	0.382272	0.638838	0.65112	0.5832	0.632333	0.38676	0.423064	0.307859	0.373202	0.369766	0.42127	0.628401	0.594873	0.52933
cg15377518	2	145278113	N_Shelf	chr2:145281736-145282269	ZEB2;ZEB2;ZEB2	TSS200	0.408612	0.281697	0.399455	32.1397	0.000506636	1.45	0.503572	0.465522	0.433001	0.422053	0.461326	0.427144	0.410124	0.337829	0.413788	0.382756	0.456611	0.306189	0.502345	0.324846	0.362888	0.385657	0.350759	0.209481	0.291475	0.238353	0.324111	0.295393	0.25015	0.357125	0.386303	0.299196	0.263454	0.236606	0.244027	0.260586	0.263656	0.321826	0.324473	0.222639
cg17338146	2	147142856	OpenSea				0.573736	0.451907	0.56599	18.1698	0.00849865	1.27	0.625418	0.670706	0.545949	0.577982	0.674832	0.656272	0.549483	0.698478	0.613968	0.529352	0.558782	0.599653	0.591545	0.516749	0.525539	0.377283	0.441514	0.346873	0.48845	0.542265	0.480819	0.466302	0.45537	0.362214	0.527384	0.411166	0.430664	0.455034	0.40916	0.485292	0.512353	0.363801	0.531648	0.413624
cg14420245	2	148601095	N_Shore	chr2:148601280-148602859	ACVR2A	TSS1500	0.344199	0.284555	0.338514	14.4569	0.0195693	1.21	0.308831	0.299043	0.30382	0.390837	0.404127	0.374404	0.347634	0.260154	0.403004	0.318796	0.357911	0.335145	0.405925	0.336876	0.313863	0.306584	0.384431	0.265929	0.21857	0.263936	0.31663	0.267967	0.309544	0.313907	0.319456	0.299161	0.260097	0.327587	0.258067	0.233476	0.294775	0.296396	0.305357	0.286573
cg21155834	2	149282209	OpenSea				0.127223	0.0976936	0.122766	10.9254	0.0442523	1.3	0.185034	0.13708	0.112828	0.141404	0.117629	0.136087	0.129027	0.107288	0.115672	0.125376	0.133608	0.105249	0.169273	0.11483	0.104342	0.115838	0.112222	0.076287	0.107319	0.0973305	0.106028	0.0962594	0.101055	0.107026	0.0779647	0.102824	0.102563	0.0886726	0.0903079	0.117498	0.116945	0.105671	0.0911811	0.0758566
cg02380135	2	149866270	N_Shore	chr2:149866654-149866890	KIF5C	Body	0.112544	0.387401	0.132378	104.143	8.17e-08	-3.44	0.112522	0.112148	0.100491	0.0969303	0.114513	0.112081	0.115291	0.0691487	0.144557	0.121455	0.122431	0.102397	0.10559	0.161589	0.104074	0.109407	0.108626	0.356154	0.338001	0.434662	0.385079	0.420848	0.421702	0.429292	0.440791	0.290845	0.323997	0.499366	0.329907	0.427356	0.399159	0.422122	0.286714	0.37983
cg24587297	2	151534222	OpenSea				0.504166	0.373958	0.508699	42.2395	8.98e-05	1.35	0.550063	0.524841	0.510827	0.586761	0.544716	0.551027	0.4854	0.508973	0.560077	0.408772	0.552137	0.608516	0.544612	0.391392	0.417673	0.397814	0.427226	0.308532	0.379541	0.327552	0.467313	0.392541	0.403621	0.36662	0.380768	0.343756	0.406099	0.354235	0.311356	0.393451	0.364896	0.420164	0.441557	0.295278
cg07092896	2	152006936	OpenSea				0.386812	0.291011	0.381421	12.4163	0.0313288	1.33	0.519877	0.511721	0.344865	0.4711	0.415088	0.340815	0.388306	0.355752	0.378754	0.303376	0.342965	0.219981	0.529386	0.321924	0.354193	0.336712	0.440993	0.252583	0.265662	0.209473	0.253214	0.394331	0.296285	0.351865	0.318889	0.306062	0.280572	0.185614	0.279008	0.267632	0.349585	0.368651	0.356238	0.211519
cg11025974	2	152830521	OpenSea		CACNB4;CACNB4;CACNB4;CACNB4	TSS200	0.540466	0.434281	0.538474	73.2444	1.56e-06	1.24	0.59141	0.51451	0.527742	0.565622	0.562084	0.59072	0.535691	0.554192	0.571946	0.51143	0.567356	0.568949	0.555665	0.482321	0.498391	0.50812	0.481774	0.374604	0.468103	0.428572	0.523066	0.432115	0.386199	0.424519	0.430402	0.470711	0.422511	0.405921	0.431967	0.449272	0.409422	0.447482	0.442141	0.435769
cg21376136	2	152830572	OpenSea		CACNB4;CACNB4;CACNB4;CACNB4	TSS200	0.44891	0.344072	0.434317	11.7007	0.0369109	1.3	0.328108	0.501278	0.425197	0.372871	0.483075	0.620514	0.43622	0.398344	0.470258	0.433249	0.391652	0.515776	0.586716	0.36836	0.405251	0.407768	0.486834	0.322905	0.296494	0.266066	0.391551	0.390041	0.306994	0.325721	0.286893	0.368837	0.384195	0.356012	0.41312	0.33496	0.315085	0.338913	0.396812	0.354623
cg27664689	2	152830665	OpenSea		CACNB4;CACNB4;CACNB4;CACNB4	TSS200	0.628187	0.509073	0.633241	23.1046	0.00296691	1.23	0.505413	0.654512	0.526332	0.694489	0.773866	0.743188	0.618528	0.765601	0.629069	0.603859	0.605443	0.675029	0.606135	0.550662	0.558099	0.579142	0.589805	0.45759	0.512312	0.533546	0.677002	0.522559	0.413236	0.493539	0.406025	0.551837	0.601793	0.482424	0.476424	0.453298	0.547962	0.527931	0.546178	0.450579
cg23491599	2	155554688	Island	chr2:155554005-155556069	KCNJ3	TSS1500	0.178723	0.138617	0.180218	13.9526	0.0219808	1.29	0.219619	0.190671	0.146754	0.182187	0.194863	0.162395	0.175489	0.241305	0.165883	0.17261	0.205861	0.136646	0.193669	0.164124	0.149363	0.15578	0.181074	0.150669	0.159993	0.124501	0.164693	0.128591	0.180677	0.0856561	0.11099	0.13809	0.0839354	0.131934	0.146702	0.24148	0.115261	0.134671	0.137011	0.121628
cg06232130	2	157177008	Island	chr2:157176251-157177346			0.164382	0.128907	0.170446	12.2256	0.0327679	1.28	0.178816	0.165213	0.200548	0.174455	0.192191	0.135136	0.156766	0.228631	0.142761	0.139379	0.193986	0.133815	0.230769	0.136107	0.131669	0.120847	0.133412	0.0980353	0.139478	0.155433	0.128518	0.118521	0.130276	0.117578	0.202089	0.134845	0.121005	0.103657	0.104668	0.127893	0.132726	0.154632	0.126684	0.0953795
cg05611723	2	157179350	S_Shelf	chr2:157176251-157177346			0.220077	0.166309	0.216946	12.2035	0.0329522	1.32	0.31677	0.209632	0.173377	0.226408	0.22468	0.192842	0.228742	0.17677	0.238322	0.236136	0.266875	0.121691	0.246462	0.255584	0.194132	0.223147	0.209739	0.126359	0.215796	0.159498	0.191822	0.192518	0.179192	0.224261	0.107132	0.186289	0.151799	0.112671	0.149916	0.160006	0.139082	0.219118	0.209792	0.102006
cg06240690	2	158114069	OpenSea		GALNT5	TSS1500	0.285231	0.193625	0.278072	25.0718	0.00199472	1.47	0.393888	0.279441	0.244924	0.32903	0.279276	0.299268	0.288561	0.284953	0.269129	0.275277	0.33069	0.227726	0.340118	0.23725	0.231263	0.225014	0.313125	0.15456	0.173553	0.150471	0.206108	0.244272	0.247754	0.267109	0.182995	0.1819	0.192436	0.138353	0.162287	0.178699	0.178955	0.273754	0.223039	0.135377
cg27582124	2	158114185	OpenSea		GALNT5	TSS200	0.510054	0.422307	0.505428	30.55	0.000682542	1.21	0.517287	0.491	0.48008	0.521196	0.490437	0.483034	0.516587	0.554759	0.514647	0.52865	0.504809	0.457453	0.486697	0.4849	0.49569	0.558217	0.585483	0.397706	0.395656	0.372073	0.390752	0.495138	0.451414	0.486332	0.430286	0.439924	0.439849	0.303541	0.425709	0.40028	0.453238	0.456801	0.479621	0.360898
cg09726654	2	158114268	OpenSea		GALNT5	TSS200	0.412282	0.319541	0.410027	40.0777	0.000129475	1.29	0.431358	0.406675	0.387413	0.433978	0.405834	0.394843	0.407854	0.4849	0.419291	0.407826	0.470121	0.354301	0.422791	0.385627	0.372174	0.381614	0.442193	0.263659	0.332894	0.284982	0.345317	0.368245	0.35387	0.359002	0.353393	0.326028	0.296982	0.226727	0.273486	0.33653	0.352738	0.368036	0.358604	0.231711
cg20469837	2	158114300	OpenSea		GALNT5	TSS200	0.397153	0.289802	0.392923	47.5163	3.99e-05	1.37	0.425043	0.374942	0.36358	0.4209	0.40975	0.385252	0.392692	0.426895	0.423654	0.385786	0.467336	0.364419	0.419841	0.357418	0.347589	0.382942	0.403553	0.228012	0.3075	0.277117	0.30145	0.356761	0.32824	0.339457	0.323696	0.288829	0.2515	0.22139	0.203765	0.29009	0.298986	0.348541	0.345147	0.216151
cg24576425	2	158114404	OpenSea		GALNT5;GALNT5	5'UTR	0.347494	0.247878	0.348951	29.765	0.000791904	1.4	0.424926	0.34935	0.31751	0.383717	0.36358	0.33042	0.349574	0.405391	0.40261	0.336715	0.366973	0.228749	0.374666	0.290522	0.283915	0.310503	0.388275	0.189126	0.253121	0.209477	0.252045	0.332977	0.289278	0.32103	0.271203	0.299794	0.221333	0.138337	0.204825	0.233387	0.209568	0.328043	0.285237	0.175143
cg27409015	2	158114424	OpenSea		GALNT5;GALNT5	5'UTR	0.495392	0.337708	0.491321	50.7503	2.52e-05	1.47	0.545787	0.484402	0.474561	0.57453	0.572422	0.459539	0.502314	0.559227	0.512568	0.460399	0.566498	0.389984	0.502634	0.441387	0.383202	0.503338	0.488868	0.275378	0.329617	0.291541	0.363576	0.439665	0.388849	0.412777	0.373542	0.395627	0.290999	0.248993	0.252141	0.276251	0.34464	0.40369	0.40765	0.246094
cg24749947	2	158731577	OpenSea		ACVR1;ACVR1;ACVR1	5'UTR	0.310289	0.218098	0.308592	25.5816	0.00180952	1.42	0.447487	0.32631	0.287398	0.334671	0.321487	0.29032	0.32487	0.224489	0.360256	0.347458	0.312312	0.181074	0.371453	0.307686	0.250311	0.277476	0.309848	0.155997	0.226543	0.208966	0.22211	0.263898	0.231945	0.271305	0.196038	0.253729	0.203134	0.156007	0.19599	0.197976	0.180952	0.311345	0.259865	0.171861
cg21992932	2	159651813	OpenSea		DAPL1	TSS200	0.58982	0.429078	0.595363	41.2442	0.000105872	1.37	0.625751	0.5675	0.624709	0.64556	0.669954	0.634984	0.592782	0.495513	0.719317	0.544788	0.649845	0.553559	0.624217	0.454185	0.48917	0.626913	0.508197	0.430498	0.443251	0.429584	0.602838	0.339935	0.41721	0.409712	0.505066	0.363831	0.385717	0.418856	0.335517	0.402728	0.335593	0.556533	0.431983	0.485481
cg09357934	2	159651918	OpenSea		DAPL1	1stExon	0.67179	0.51179	0.669023	54.9826	1.4e-05	1.31	0.647512	0.604748	0.683786	0.652707	0.704713	0.716448	0.664943	0.75437	0.780211	0.664945	0.701159	0.614292	0.707342	0.590544	0.608874	0.707384	0.616449	0.526736	0.590998	0.556439	0.652743	0.386068	0.489018	0.500964	0.574194	0.452848	0.465343	0.473927	0.431162	0.458693	0.508128	0.590282	0.506065	0.536824
cg04706995	2	160473062	S_Shore	chr2:160472088-160472736	BAZ2B	TSS200	0.209426	0.161405	0.215389	12.6811	0.0294179	1.3	0.231786	0.237036	0.138776	0.198431	0.2404	0.188838	0.21517	0.0902749	0.280405	0.200486	0.226113	0.141972	0.205639	0.235091	0.227104	0.253659	0.249064	0.123253	0.177763	0.139496	0.180608	0.192963	0.177809	0.206259	0.115619	0.200214	0.170334	0.110237	0.15662	0.14768	0.175364	0.193979	0.153638	0.122051
cg08807892	2	162101083	N_Shore	chr2:162101439-162101650			0.192262	0.244412	0.199124	12.0911	0.0338277	-1.27	0.141786	0.218063	0.195149	0.167532	0.229775	0.208487	0.184377	0.233108	0.254523	0.21088	0.173784	0.182803	0.182628	0.162582	0.179772	0.180622	0.162582	0.26269	0.263191	0.197286	0.178145	0.278336	0.233517	0.265129	0.250393	0.207476	0.295251	0.197417	0.279531	0.259194	0.239912	0.273846	0.195054	0.278641
cg10945079	2	162283856	Island	chr2:162283581-162284677			0.117848	0.0956528	0.116785	13.0776	0.026888	1.23	0.138469	0.116002	0.0751152	0.104179	0.140456	0.114431	0.12239	0.0977291	0.0923049	0.136173	0.118992	0.114041	0.122972	0.14813	0.117482	0.123096	0.121458	0.0969459	0.103319	0.100015	0.0749377	0.115854	0.0928169	0.102839	0.07553	0.10771	0.0930833	0.0859634	0.0818302	0.0983912	0.0792802	0.120694	0.121139	0.0757482
cg19402991	2	164204915	Island	chr2:164204740-164205039			0.356914	0.489415	0.354454	51.487	2.27e-05	-1.37	0.302555	0.373978	0.24556	0.344749	0.361035	0.385138	0.326479	0.353171	0.389505	0.350526	0.43511	0.506393	0.3709	0.320013	0.373682	0.25455	0.374184	0.488191	0.533281	0.507409	0.517129	0.540125	0.419921	0.507343	0.380375	0.50069	0.548735	0.510834	0.504362	0.494489	0.498225	0.431191	0.491423	0.446339
cg21639287	2	165698949	S_Shore	chr2:165697470-165698893	COBLL1	TSS1500	0.399715	0.319515	0.407679	28.1676	0.00107759	1.25	0.485473	0.411115	0.448144	0.4488	0.347766	0.419033	0.402802	0.387687	0.456343	0.33216	0.350129	0.316066	0.442366	0.393615	0.403423	0.368911	0.381319	0.311075	0.304968	0.330551	0.405599	0.327497	0.283734	0.334045	0.307613	0.353504	0.27405	0.355195	0.317186	0.313992	0.245755	0.340357	0.337068	0.289561
cg13875008	2	166937869	OpenSea				0.45656	0.59132	0.46425	18.7448	0.00752212	-1.3	0.48758	0.290509	0.414513	0.485902	0.628893	0.397713	0.455011	0.692585	0.568637	0.299312	0.405405	0.489669	0.367108	0.469008	0.397502	0.43251	0.479671	0.579747	0.601352	0.554136	0.572774	0.534699	0.579617	0.617693	0.516941	0.537036	0.52866	0.62106	0.593262	0.71531	0.597016	0.655371	0.668089	0.57968
cg10755878	2	167466717	OpenSea				0.673659	0.551678	0.6833	20.3453	0.00532643	1.22	0.809423	0.698536	0.587326	0.703051	0.802016	0.641494	0.682288	0.557703	0.691553	0.650157	0.727163	0.677349	0.658546	0.690942	0.618464	0.622277	0.633909	0.478304	0.574346	0.583079	0.629035	0.634535	0.665578	0.53154	0.536236	0.441726	0.508015	0.334775	0.623371	0.494992	0.582612	0.706488	0.575256	0.478631
cg02743878	2	169937094	OpenSea		DHRS9;DHRS9;DHRS9;DHRS9	5'UTR	0.483355	0.39005	0.481552	12.3786	0.0315963	1.24	0.623759	0.465136	0.487945	0.512289	0.458519	0.380932	0.496048	0.601328	0.522264	0.480546	0.45032	0.259212	0.509974	0.503129	0.448322	0.502949	0.514368	0.324394	0.354672	0.342489	0.426823	0.494132	0.445246	0.456546	0.471738	0.427889	0.356495	0.236725	0.379359	0.292709	0.439322	0.446147	0.417628	0.318534
cg27659974	2	172430816	OpenSea				0.311919	0.232377	0.303876	12.6927	0.0293322	1.34	0.316955	0.380562	0.316829	0.337472	0.401074	0.290356	0.290194	0.329388	0.393067	0.233024	0.351934	0.230072	0.454342	0.231979	0.261314	0.234798	0.249256	0.203483	0.238849	0.210266	0.267239	0.208307	0.263775	0.257785	0.230101	0.219666	0.232202	0.198141	0.229727	0.20853	0.259875	0.286109	0.23303	0.203328
cg21756465	2	172543834	N_Shore	chr2:172543901-172544690	DYNC1I2	TSS200	0.150268	0.117283	0.153592	10.716	0.0464705	1.28	0.197853	0.197746	0.143581	0.166318	0.146778	0.138066	0.146594	0.132379	0.162499	0.136523	0.19037	0.0698404	0.20846	0.132549	0.127316	0.112695	0.144985	0.0680666	0.156536	0.135054	0.142726	0.12975	0.120473	0.135059	0.126513	0.144782	0.0981487	0.0862248	0.0792931	0.0814798	0.140701	0.126284	0.126697	0.0960211
cg05731808	2	173293392	S_Shore	chr2:173292099-173293183	ITGA6;ITGA6	Body	0.286521	0.22191	0.291147	12.8359	0.028455	1.29	0.373149	0.348123	0.17923	0.219996	0.23264	0.268374	0.290907	0.183346	0.311259	0.297601	0.252582	0.173278	0.317891	0.367602	0.375311	0.343628	0.335945	0.231952	0.279304	0.212611	0.201479	0.212472	0.229405	0.224853	0.139308	0.24523	0.2651	0.228813	0.219984	0.193598	0.177486	0.247818	0.255133	0.207929
cg01044293	2	173296469	S_Shelf	chr2:173292099-173293183	ITGA6;ITGA6	Body	0.362088	0.271367	0.375752	15.1017	0.0168698	1.33	0.533069	0.349481	0.292952	0.299405	0.420085	0.262685	0.367113	0.332613	0.377655	0.342197	0.423363	0.172882	0.464496	0.35118	0.363869	0.431075	0.371373	0.242543	0.256213	0.244502	0.256568	0.34064	0.311894	0.305869	0.222012	0.294299	0.282409	0.167721	0.269253	0.284909	0.259869	0.350477	0.31221	0.211856
cg02809707	2	175191069	Island	chr2:175190866-175192123			0.079473	0.0628482	0.0804395	23.2132	0.00290736	1.26	0.0691753	0.0673733	0.0627137	0.0670634	0.0852022	0.0640328	0.075524	0.0950241	0.0969007	0.0871677	0.0914177	0.0780115	0.080863	0.0867211	0.0862102	0.0792361	0.0784036	0.0493962	0.078396	0.0734006	0.0597467	0.0534398	0.0397031	0.0690104	0.0616619	0.0701909	0.0730595	0.0603428	0.070332	0.0564311	0.0740649	0.0601396	0.0647057	0.0543973
cg15608483	2	175192815	N_Shore	chr2:175193398-175193764			0.258622	0.211954	0.254915	16.9811	0.0110546	1.22	0.352298	0.259756	0.248641	0.258012	0.278385	0.249588	0.26084	0.27717	0.271128	0.245329	0.255761	0.20968	0.287098	0.23726	0.227587	0.235412	0.242634	0.188227	0.217076	0.200668	0.277976	0.226189	0.195532	0.252304	0.163633	0.226709	0.200944	0.214208	0.207205	0.209744	0.184793	0.213156	0.215841	0.209018
cg20345325	2	175259907	OpenSea		CIR1;SCRN3	TSS1500	0.160862	0.117621	0.167584	11.8838	0.0354041	1.37	0.164304	0.133933	0.140194	0.179757	0.252202	0.16964	0.156617	0.147795	0.204456	0.110548	0.147837	0.223094	0.217557	0.125369	0.0938204	0.131597	0.135942	0.0929679	0.094288	0.0982232	0.198353	0.129258	0.105703	0.156391	0.131703	0.163733	0.109122	0.121109	0.079146	0.0829347	0.114886	0.138386	0.0860057	0.0973383
cg13776884	2	176608868	OpenSea				0.670391	0.541448	0.667744	25.4673	0.00185065	1.24	0.669165	0.707715	0.768376	0.66594	0.752377	0.699379	0.661998	0.706027	0.703605	0.64793	0.629006	0.604845	0.790444	0.493673	0.635034	0.660822	0.600317	0.420617	0.584387	0.529206	0.530761	0.553797	0.578656	0.609066	0.420739	0.548779	0.525682	0.526636	0.510173	0.618574	0.537956	0.694357	0.601814	0.413411
cg00459623	2	176936581	Island	chr2:176936246-176936809			0.131426	0.102002	0.134229	13.4347	0.024708	1.29	0.101736	0.123535	0.100403	0.119953	0.172933	0.118171	0.124499	0.216194	0.115206	0.152338	0.161539	0.138636	0.135	0.126537	0.0991389	0.109478	0.118944	0.10807	0.133401	0.120308	0.0844118	0.100506	0.0880421	0.0981088	0.109424	0.105204	0.119337	0.0803838	0.110833	0.0617269	0.116338	0.113293	0.0983073	0.0863315
cg12074182	2	176948596	N_Shore	chr2:176949511-176949795	EVX2;EVX2	5'UTR	0.256759	0.211825	0.251134	10.5723	0.0480814	1.21	0.347457	0.256117	0.230308	0.238916	0.281499	0.279073	0.257933	0.239057	0.294331	0.225657	0.278966	0.232867	0.264764	0.242241	0.219461	0.233516	0.242734	0.187805	0.251168	0.223421	0.2285	0.200753	0.222812	0.20917	0.178634	0.217563	0.186925	0.201466	0.188118	0.289002	0.196549	0.244544	0.211605	0.163
cg17495130	2	176960255	N_Shore	chr2:176962179-176962487	HOXD13	3'UTR	0.241201	0.18476	0.250821	11.5936	0.0378593	1.31	0.352846	0.269408	0.222989	0.296223	0.23766	0.282391	0.243215	0.26624	0.206229	0.232285	0.318532	0.185591	0.229759	0.157594	0.192496	0.174856	0.232094	0.124391	0.313133	0.163299	0.258123	0.199073	0.197837	0.208857	0.205293	0.143146	0.149318	0.14436	0.180259	0.183581	0.166744	0.17029	0.172137	0.161078
cg22455694	2	176974001	S_Shore	chr2:176971706-176972305	HOXD11	3'UTR	0.209782	0.172425	0.209144	10.9561	0.0439352	1.22	0.281671	0.218103	0.211063	0.204223	0.221897	0.21704	0.201923	0.263071	0.238135	0.18128	0.253103	0.157374	0.244642	0.193314	0.172626	0.162696	0.144128	0.155107	0.192392	0.193004	0.226725	0.168169	0.177807	0.173432	0.199429	0.155804	0.1466	0.144976	0.150957	0.173039	0.172946	0.202959	0.157467	0.140415
cg02466815	2	177054573	S_Shore	chr2:177052957-177054350	HOXD1	Body	0.142176	0.114083	0.140375	11.258	0.0409951	1.25	0.1475	0.162243	0.131938	0.121624	0.188778	0.173268	0.137859	0.169802	0.143754	0.123361	0.141638	0.123002	0.172907	0.114087	0.125054	0.109663	0.130508	0.108921	0.10505	0.102456	0.101864	0.108601	0.126609	0.105505	0.133085	0.128365	0.103397	0.100105	0.117452	0.165898	0.09506	0.132787	0.129605	0.0746533
cg06065019	2	177356276	S_Shore	chr2:177355071-177355525			0.281245	0.190131	0.277922	12.3669	0.031678	1.48	0.180027	0.25871	0.212606	0.209128	0.372325	0.419218	0.262882	0.354014	0.308744	0.387181	0.377871	0.336236	0.286268	0.209763	0.230503	0.19954	0.176147	0.167537	0.210211	0.15818	0.205855	0.138571	0.27034	0.131658	0.151364	0.254821	0.152757	0.332557	0.283963	0.18904	0.10417	0.169329	0.154188	0.15769
cg24045357	2	177448447	OpenSea				0.383032	0.544392	0.394598	39.1576	0.000150066	-1.42	0.404004	0.364659	0.458955	0.478946	0.472435	0.424209	0.382286	0.335816	0.496921	0.263144	0.393481	0.325668	0.450198	0.3399	0.321939	0.308306	0.290675	0.504108	0.630934	0.539074	0.566217	0.514768	0.541533	0.561176	0.550565	0.520195	0.473342	0.5849	0.575236	0.571639	0.513381	0.559674	0.611512	0.436414
cg07077965	2	177503592	S_Shore	chr2:177502240-177502910			0.359261	0.285684	0.352697	10.5917	0.0478877	1.26	0.381528	0.400809	0.302514	0.300488	0.431821	0.352581	0.348436	0.265359	0.379876	0.329261	0.369733	0.288332	0.516471	0.363966	0.402494	0.332539	0.341223	0.192733	0.365253	0.356241	0.370264	0.30074	0.305378	0.301957	0.188535	0.272476	0.29737	0.270954	0.297526	0.301492	0.26196	0.255914	0.295763	0.222081
cg24335070	2	179914864	OpenSea				0.154088	0.102241	0.161841	13.2956	0.0255234	1.51	0.245634	0.157916	0.0921137	0.102949	0.0925216	0.108383	0.144951	0.116825	0.212044	0.176466	0.167907	0.0661925	0.256608	0.178992	0.1925	0.154899	0.152601	0.087577	0.133426	0.115591	0.107138	0.110605	0.0889225	0.127046	0.0602454	0.109186	0.101638	0.0679712	0.0750275	0.0788957	0.0982868	0.165456	0.133692	0.0773901
cg24547885	2	179914868	OpenSea				0.139718	0.0989125	0.138725	12.0531	0.0340789	1.41	0.168002	0.155458	0.140269	0.130815	0.159118	0.128163	0.137472	0.0924233	0.206323	0.158489	0.13189	0.0625371	0.200841	0.114558	0.151019	0.111368	0.126465	0.0779834	0.129782	0.105853	0.187063	0.112278	0.107123	0.103718	0.0630702	0.119409	0.0705424	0.0718832	0.0639763	0.0830066	0.0820112	0.122533	0.0973858	0.0838955
cg20057831	2	180872115	S_Shore	chr2:180871627-180871874	CWC22	TSS1500	0.10376	0.0732364	0.106798	14.2428	0.0205643	1.42	0.0936209	0.106104	0.116289	0.111856	0.15784	0.14902	0.101308	0.103325	0.108165	0.0812578	0.118385	0.0936794	0.143187	0.064543	0.0779864	0.0744891	0.0628593	0.0720845	0.0627364	0.0623181	0.088447	0.0916089	0.044868	0.0605252	0.119532	0.058963	0.0643619	0.0738719	0.0783986	0.0819632	0.0876055	0.103799	0.0469498	0.0469869
cg25515269	2	182321373	N_Shore	chr2:182321761-182323029	ITGA4	TSS1500	0.0964583	0.0740038	0.100358	11.7737	0.0363173	1.3	0.0834184	0.103266	0.0910331	0.120183	0.120114	0.118046	0.0945762	0.12416	0.121631	0.122501	0.0817222	0.0973738	0.115432	0.0660605	0.050443	0.0696989	0.0601295	0.0665289	0.0768196	0.0624257	0.0909858	0.0927887	0.0757429	0.0768664	0.0823427	0.0842649	0.0620702	0.0519737	0.0575872	0.0741096	0.0542147	0.0860582	0.0793657	0.0839206
cg08759112	2	183387885	OpenSea		PDE1A;PDE1A	TSS1500	0.327125	0.267785	0.323802	10.9116	0.0443799	1.22	0.385492	0.339112	0.354807	0.221553	0.401869	0.332834	0.334513	0.321862	0.408468	0.348809	0.250084	0.328968	0.293631	0.279541	0.273869	0.348425	0.337284	0.260016	0.250099	0.280225	0.247948	0.366604	0.231182	0.259875	0.311755	0.263173	0.308598	0.247859	0.160035	0.286032	0.210868	0.275101	0.328867	0.264101
cg26744578	2	183943181	OpenSea		DUSP19;DUSP19	TSS200	0.204494	0.148373	0.218381	11.1062	0.0424238	1.38	0.178671	0.221126	0.235907	0.276631	0.243173	0.237003	0.205337	0.151184	0.241927	0.10695	0.25621	0.173473	0.202582	0.168355	0.17653	0.204612	0.196734	0.0957207	0.166579	0.0969708	0.139966	0.116534	0.128456	0.144262	0.179056	0.113597	0.224028	0.0891392	0.149585	0.0924819	0.237521	0.146237	0.237754	0.164446
cg08641796	2	183943388	OpenSea		DUSP19;DUSP19;DUSP19;DUSP19	5'UTR	0.118701	0.094072	0.123482	12.108	0.0336928	1.26	0.11334	0.09344	0.1409	0.133676	0.0902828	0.169892	0.117838	0.113884	0.15306	0.0983501	0.102131	0.112478	0.158173	0.0953197	0.106368	0.0988043	0.11998	0.0800478	0.140693	0.10473	0.0992917	0.0977565	0.0958402	0.0931504	0.073816	0.0703431	0.105134	0.0961312	0.087671	0.0811277	0.0968705	0.10005	0.0901921	0.0863796
cg20443138	2	183943496	OpenSea		DUSP19;DUSP19;DUSP19;DUSP19	5'UTR	0.0952997	0.0707931	0.0975719	11.1821	0.0417125	1.35	0.0848435	0.0844541	0.0744611	0.119886	0.168817	0.102762	0.0943753	0.0950719	0.13241	0.0617276	0.0834088	0.109924	0.0922055	0.0590505	0.0788674	0.079485	0.0983453	0.0555912	0.0473091	0.0644034	0.0881009	0.0589094	0.0713656	0.0673213	0.116797	0.0554592	0.090703	0.0689308	0.0677051	0.0528215	0.0847078	0.0684057	0.0797369	0.0652143
cg02561726	2	183943938	OpenSea		DUSP19;DUSP19	Body	0.283038	0.180986	0.284243	28.7731	0.000955153	1.56	0.321008	0.299055	0.439751	0.40394	0.295836	0.243669	0.298477	0.370594	0.269875	0.217945	0.184233	0.24107	0.219809	0.221821	0.24225	0.259144	0.283176	0.150842	0.165727	0.14093	0.176031	0.236027	0.195851	0.215905	0.162179	0.161878	0.218828	0.132737	0.113442	0.208807	0.196294	0.257549	0.167418	0.176315
cg12662931	2	183944048	OpenSea		DUSP19;DUSP19	Body	0.231515	0.16181	0.228304	17.9138	0.00900966	1.43	0.25452	0.259493	0.294116	0.223666	0.2039	0.236737	0.228931	0.271571	0.274973	0.184879	0.233052	0.19702	0.231268	0.177453	0.179072	0.24977	0.235338	0.126635	0.148869	0.153654	0.159393	0.20312	0.247466	0.170961	0.26695	0.144139	0.186247	0.0884179	0.0674741	0.186308	0.0828251	0.198671	0.156811	0.162828
cg22774472	2	190044636	OpenSea		COL5A2	TSS200	0.293832	0.236634	0.298773	20.1769	0.00551516	1.24	0.295748	0.366941	0.340543	0.306714	0.305776	0.299777	0.292207	0.23549	0.285008	0.264164	0.291865	0.237455	0.412846	0.261201	0.243464	0.289444	0.2665	0.20093	0.225286	0.19343	0.213213	0.285368	0.230598	0.281484	0.245823	0.255539	0.261315	0.229528	0.208656	0.223537	0.231367	0.255395	0.263266	0.218038
cg26191447	2	191656418	OpenSea				0.262657	0.376267	0.272011	19.4367	0.00647273	-1.43	0.296736	0.249791	0.398828	0.352247	0.261968	0.28946	0.266819	0.266422	0.290255	0.182575	0.268308	0.193897	0.355084	0.19647	0.17322	0.180512	0.242574	0.280519	0.364855	0.401187	0.399582	0.454907	0.41801	0.388254	0.494481	0.340497	0.285664	0.279488	0.342016	0.36097	0.369475	0.437367	0.416275	0.362996
cg07859439	2	197792757	S_Shore	chr2:197791390-197791599	PGAP1	TSS1500	0.217766	0.273567	0.218327	11.0596	0.0428786	-1.26	0.248525	0.193598	0.331006	0.259795	0.168347	0.221822	0.234548	0.194687	0.197046	0.207719	0.243518	0.110513	0.220689	0.208598	0.196497	0.256467	0.208654	0.217614	0.211587	0.257066	0.252903	0.367964	0.381754	0.32612	0.24856	0.261232	0.275401	0.210208	0.262373	0.222179	0.307544	0.267197	0.295574	0.285363
cg03583016	2	200331675	S_Shore	chr2:200320502-200329681	FLJ32063	TSS1500	0.139251	0.175342	0.140665	20.7202	0.00493444	-1.26	0.156891	0.142141	0.117948	0.138774	0.130222	0.10614	0.143133	0.112047	0.153413	0.140437	0.107221	0.163438	0.111234	0.178847	0.14645	0.147565	0.171368	0.189867	0.202134	0.159996	0.158511	0.140354	0.158279	0.161785	0.165523	0.171568	0.191523	0.204358	0.21692	0.16208	0.180826	0.152861	0.190405	0.173822
cg13283765	2	200853063	OpenSea				0.242631	0.192353	0.253105	12.7034	0.0292686	1.26	0.257337	0.282438	0.278549	0.235022	0.278095	0.307817	0.243863	0.242978	0.30529	0.21775	0.161962	0.267276	0.212528	0.213197	0.213617	0.214971	0.19203	0.1489	0.16515	0.198215	0.206189	0.173289	0.2493	0.287805	0.188624	0.182577	0.175585	0.198493	0.160129	0.236312	0.159004	0.216204	0.164206	0.160014
cg07754492	2	202047754	OpenSea		CASP10;CASP10;CASP10;CASP10;CASP10;CASP10	5'UTR	0.138682	0.0900384	0.135452	15.8863	0.0141379	1.54	0.151573	0.182907	0.0513766	0.0768026	0.13316	0.151163	0.13422	0.15005	0.154052	0.142158	0.115294	0.0808175	0.175775	0.179361	0.156508	0.164413	0.157969	0.05346	0.0864638	0.108027	0.121077	0.112252	0.0554543	0.107049	0.0926032	0.103054	0.0877562	0.0558005	0.0857298	0.115007	0.0715572	0.119177	0.105122	0.0510627
cg12105450	2	202048100	OpenSea		CASP10;CASP10;CASP10	5'UTR	0.241443	0.145641	0.246355	13.7445	0.0230273	1.66	0.388384	0.270985	0.147063	0.202516	0.324949	0.20029	0.224018	0.245364	0.201854	0.2033	0.376703	0.125981	0.484669	0.168232	0.158787	0.186529	0.194902	0.0823861	0.213277	0.165602	0.211791	0.123878	0.126639	0.139159	0.240951	0.181293	0.0948205	0.0708211	0.114112	0.141582	0.153443	0.200174	0.154797	0.0611645
cg02185666	2	206549667	Island	chr2:206549599-206551316	NRP2;NRP2;NRP2;NRP2;NRP2;NRP2	Body	0.356208	0.435301	0.351878	24.9616	0.00204018	-1.22	0.318741	0.312644	0.385034	0.373703	0.39139	0.330358	0.360294	0.267459	0.384941	0.37357	0.398981	0.409001	0.311739	0.331178	0.367828	0.353397	0.38527	0.457025	0.426223	0.502434	0.43087	0.450259	0.457953	0.506511	0.336682	0.480834	0.443279	0.45611	0.346133	0.441563	0.330626	0.454127	0.38856	0.49093
cg09343667	2	206572056	OpenSea		NRP2;NRP2;NRP2;NRP2;NRP2;NRP2	Body	0.577315	0.430305	0.566427	51.9505	2.13e-05	1.34	0.585022	0.581982	0.532948	0.534762	0.594184	0.576748	0.557113	0.67581	0.604932	0.591755	0.607586	0.603746	0.59812	0.533981	0.571045	0.540644	0.523974	0.374929	0.462954	0.428827	0.502017	0.454622	0.41627	0.429591	0.406426	0.427975	0.425926	0.429252	0.435295	0.414391	0.491187	0.446449	0.470585	0.298483
cg05348875	2	206628625	OpenSea		NRP2;NRP2;NRP2;NRP2;NRP2	Body	0.417954	0.583019	0.418715	24.957	0.00204161	-1.39	0.402822	0.403019	0.41614	0.460067	0.622868	0.246957	0.416734	0.339582	0.453761	0.419393	0.442989	0.521771	0.428655	0.396741	0.348109	0.369238	0.416378	0.543464	0.614669	0.608558	0.574941	0.598965	0.622127	0.764312	0.556268	0.653992	0.61678	0.772443	0.393844	0.670602	0.374851	0.578144	0.425686	0.541678
cg14157435	2	206628692	OpenSea		NRP2;NRP2;NRP2;NRP2;NRP2	Body	0.496475	0.602716	0.491824	23.511	0.00273663	-1.21	0.460126	0.482735	0.495348	0.509304	0.64267	0.371087	0.501384	0.440572	0.5452	0.514491	0.482735	0.5452	0.445704	0.495348	0.48409	0.500467	0.523618	0.61852	0.582106	0.607495	0.56243	0.635833	0.665365	0.733273	0.553773	0.65297	0.635833	0.702321	0.499433	0.637633	0.452136	0.600594	0.495348	0.611107
cg23970275	2	208008052	OpenSea		KLF7	Body	0.25157	0.166364	0.251207	13.2053	0.0260715	1.51	0.358198	0.290452	0.0884304	0.176793	0.369214	0.226789	0.251299	0.210911	0.292733	0.284158	0.287639	0.0873421	0.334845	0.271854	0.259784	0.266448	0.219806	0.118246	0.120075	0.115926	0.220173	0.228077	0.13918	0.212129	0.0899523	0.214394	0.166909	0.0871322	0.168126	0.226085	0.183998	0.24118	0.204304	0.0923024
cg03716125	2	208541770	OpenSea				0.577761	0.706283	0.585706	12.8265	0.0285127	-1.22	0.496103	0.630954	0.709626	0.759296	0.694751	0.643191	0.588816	0.644419	0.398875	0.437853	0.369565	0.753531	0.673424	0.546297	0.463006	0.492899	0.51933	0.621823	0.80006	0.72346	0.787349	0.724442	0.752669	0.653051	0.687059	0.654471	0.645934	0.719019	0.660736	0.664874	0.746156	0.770743	0.671204	0.723758
cg15714846	2	208631684	Island	chr2:208631558-208634934	FZD5	3'UTR	0.262777	0.211955	0.263162	10.6588	0.0471274	1.24	0.325263	0.267627	0.199342	0.346405	0.255021	0.204458	0.258048	0.261241	0.245836	0.214255	0.312893	0.293143	0.289935	0.30712	0.21605	0.175315	0.295256	0.166265	0.24397	0.235514	0.248219	0.222052	0.164402	0.191968	0.273659	0.164561	0.229983	0.173707	0.231029	0.288353	0.25014	0.152157	0.197953	0.169313
cg22705959	2	208635887	S_Shore	chr2:208631558-208634934			0.260117	0.20302	0.252806	12.5535	0.0303096	1.28	0.326576	0.313616	0.197595	0.201481	0.296536	0.2497	0.255691	0.207515	0.289685	0.269622	0.294011	0.277957	0.254173	0.264601	0.228119	0.247488	0.24762	0.190889	0.256716	0.221771	0.21775	0.200518	0.187237	0.217511	0.156835	0.231103	0.234254	0.240162	0.191816	0.151812	0.185225	0.220097	0.19607	0.151575
cg14419187	2	210637094	S_Shore	chr2:210636344-210636935	UNC80;UNC80	Body	0.214259	0.168669	0.221704	10.938	0.0441169	1.27	0.19978	0.141113	0.238808	0.157483	0.260408	0.268205	0.214746	0.183617	0.249207	0.190331	0.236356	0.215336	0.296243	0.225193	0.173062	0.200828	0.191682	0.145099	0.206288	0.20175	0.157527	0.234193	0.135181	0.158255	0.0888143	0.165039	0.163435	0.161662	0.181917	0.166907	0.135023	0.173622	0.266415	0.12624
cg04784316	2	212609384	OpenSea		ERBB4;ERBB4	Body	0.401145	0.319784	0.40463	12.0846	0.0338668	1.25	0.430414	0.449339	0.425165	0.472442	0.567517	0.414381	0.38618	0.358113	0.497455	0.303349	0.503668	0.37031	0.47409	0.312556	0.304694	0.263627	0.286173	0.2664	0.331861	0.252489	0.429825	0.2746	0.36723	0.348428	0.275689	0.274532	0.318721	0.354186	0.29989	0.349044	0.345315	0.332606	0.355446	0.260058
cg27225309	2	213969340	OpenSea		IKZF2;IKZF2	Body	0.534329	0.404487	0.532235	33.1763	0.000420725	1.32	0.589577	0.593394	0.492524	0.373224	0.578183	0.64555	0.524461	0.636269	0.558485	0.507994	0.449902	0.505091	0.61097	0.51996	0.484877	0.526031	0.487105	0.374471	0.441471	0.393159	0.416332	0.450529	0.443637	0.479231	0.427534	0.470249	0.363864	0.392105	0.31154	0.326323	0.314305	0.397846	0.505172	0.36851
cg24206827	2	214098074	OpenSea				0.24949	0.161436	0.268199	12.3322	0.0319209	1.55	0.299035	0.270229	0.264493	0.217855	0.439485	0.295929	0.234878	0.263219	0.269306	0.168828	0.316031	0.234197	0.402424	0.15517	0.137136	0.146648	0.126462	0.115867	0.21762	0.21647	0.260846	0.109635	0.119988	0.117864	0.248524	0.146859	0.130631	0.177672	0.12302	0.149474	0.131526	0.201543	0.169272	0.1076
cg02701625	2	215275757	OpenSea		VWC2L	TSS1500	0.213874	0.155473	0.216129	10.5386	0.0484659	1.38	0.312819	0.232152	0.23106	0.180824	0.341947	0.15897	0.208117	0.167473	0.185766	0.17372	0.304631	0.156874	0.347274	0.188373	0.160504	0.142036	0.143308	0.120291	0.184291	0.142518	0.182378	0.163007	0.16341	0.182944	0.213209	0.12822	0.139963	0.109169	0.147977	0.139365	0.1307	0.208985	0.16774	0.118871
cg15125763	2	215275838	OpenSea		VWC2L	TSS1500	0.149854	0.106552	0.152294	13.1498	0.0264223	1.41	0.15489	0.171676	0.184422	0.175894	0.231228	0.1475	0.1462	0.115565	0.146462	0.105251	0.136518	0.161684	0.254186	0.134011	0.0994284	0.091321	0.0912804	0.0857797	0.134097	0.0885155	0.139387	0.0986143	0.104923	0.110345	0.16259	0.115671	0.106319	0.0776099	0.0859514	0.0965717	0.0728021	0.119061	0.120048	0.0930992
cg20366479	2	217501125	S_Shelf	chr2:217497811-217498847	IGFBP2	Body	0.749258	0.604617	0.755588	39.3229	0.000145839	1.24	0.789616	0.845534	0.691935	0.721626	0.732146	0.805985	0.72759	0.751683	0.788269	0.748355	0.631523	0.739558	0.872267	0.687977	0.832649	0.678108	0.692566	0.608038	0.771105	0.553978	0.650048	0.610533	0.556202	0.604517	0.61158	0.631459	0.524521	0.566991	0.571401	0.607439	0.708193	0.685149	0.546209	0.471134
cg22979368	2	217501581	S_Shelf	chr2:217497811-217498847	IGFBP2	Body	0.595209	0.483816	0.590634	45.7657	5.21e-05	1.23	0.563278	0.666227	0.553542	0.559899	0.581202	0.628588	0.576655	0.645685	0.610991	0.606975	0.499809	0.665425	0.607931	0.547399	0.655936	0.594725	0.554287	0.536141	0.520794	0.501704	0.486129	0.494612	0.495713	0.484419	0.466396	0.507781	0.41775	0.458228	0.49222	0.481333	0.501398	0.516577	0.487999	0.375675
cg01396774	2	218299024	OpenSea		DIRC3	Body	0.311437	0.22913	0.31583	16.1486	0.0133718	1.36	0.368247	0.303925	0.380913	0.339472	0.366318	0.407051	0.304303	0.412323	0.321603	0.248228	0.331099	0.324927	0.355347	0.209541	0.202179	0.246605	0.172351	0.17664	0.290838	0.26715	0.271011	0.231241	0.276726	0.259835	0.331683	0.199114	0.158683	0.163464	0.188329	0.231508	0.190606	0.248802	0.216839	0.192744
cg01712671	2	218938889	OpenSea		RUFY4	Body	0.414998	0.328602	0.413694	12.5243	0.0305399	1.26	0.509571	0.419545	0.403518	0.440331	0.432677	0.392859	0.389291	0.662883	0.482653	0.325025	0.416069	0.341277	0.481373	0.331455	0.358254	0.304236	0.363943	0.290792	0.355822	0.341717	0.386342	0.384558	0.383419	0.318938	0.312181	0.304081	0.290257	0.241007	0.325119	0.282607	0.382652	0.39019	0.335751	0.260799
cg08621957	2	219181531	OpenSea		PNKD	Body	0.206849	0.153786	0.214016	11.6004	0.0378076	1.35	0.23695	0.230104	0.199088	0.174441	0.33849	0.174751	0.203473	0.162699	0.185201	0.201277	0.239597	0.136101	0.35496	0.176887	0.173049	0.159744	0.169629	0.125354	0.142775	0.137723	0.182201	0.156929	0.110857	0.175769	0.182765	0.162516	0.160702	0.110318	0.124536	0.157348	0.221803	0.188939	0.150911	0.122921
cg11511777	2	219725959	S_Shore	chr2:219723702-219725010	WNT6	Body	0.301953	0.248112	0.293626	10.4117	0.0499101	1.22	0.351593	0.316181	0.320426	0.313504	0.328661	0.327977	0.302062	0.238128	0.318281	0.280479	0.34777	0.224392	0.371895	0.271142	0.295935	0.259784	0.264991	0.226415	0.230245	0.230207	0.256283	0.292562	0.255584	0.247258	0.229052	0.230385	0.23052	0.227295	0.260017	0.272125	0.237472	0.298422	0.26734	0.226717
cg14639163	2	219738529	Island	chr2:219738081-219738788	WNT6	Body	0.219325	0.157859	0.21605	14.8977	0.0177181	1.39	0.233804	0.215671	0.126113	0.158115	0.259168	0.246467	0.191967	0.30488	0.307596	0.208787	0.255665	0.265938	0.254141	0.186982	0.204954	0.170483	0.137785	0.14107	0.219235	0.148638	0.198406	0.164098	0.148529	0.162849	0.131327	0.131504	0.166876	0.167411	0.141194	0.129612	0.185427	0.15871	0.154714	0.133997
cg03225109	2	219773473	N_Shore	chr2:219773546-219774103			0.350133	0.268441	0.346558	19.4735	0.00642303	1.3	0.370585	0.410829	0.354318	0.382009	0.351955	0.335931	0.328778	0.359915	0.398863	0.264363	0.326443	0.325997	0.497189	0.308068	0.34524	0.265768	0.326007	0.231583	0.221097	0.243155	0.298425	0.30769	0.302993	0.342261	0.321588	0.284416	0.24787	0.253295	0.191933	0.242214	0.277295	0.325116	0.202194	0.270368
cg03112382	2	219823859	N_Shore	chr2:219824151-219825864	CDK5R2	TSS1500	0.205491	0.169517	0.21052	11.3225	0.0403672	1.21	0.230868	0.227616	0.193224	0.214134	0.239122	0.266428	0.194458	0.217905	0.235152	0.156423	0.215373	0.205236	0.271091	0.159107	0.176391	0.154108	0.136713	0.181485	0.23258	0.154334	0.204705	0.157137	0.178066	0.170352	0.202938	0.146616	0.158375	0.16125	0.145834	0.147331	0.145202	0.169076	0.190524	0.135984
cg11348293	2	219926334	S_Shore	chr2:219924819-219926130	IHH	TSS1500	0.224397	0.174337	0.23205	10.4529	0.0493996	1.29	0.286362	0.187512	0.215623	0.182131	0.227799	0.237321	0.217262	0.426846	0.235835	0.226391	0.196648	0.176825	0.240689	0.175188	0.177777	0.203461	0.201083	0.174684	0.220442	0.163803	0.133379	0.205446	0.173577	0.21234	0.165508	0.195011	0.183089	0.172483	0.202645	0.195871	0.139202	0.099341	0.167697	0.159218
cg06716437	2	220083951	Island	chr2:220082991-220084012	ABCB6	TSS1500	0.213951	0.17054	0.212092	17.8183	0.00920954	1.25	0.254166	0.227407	0.161964	0.204144	0.210376	0.181102	0.204142	0.286858	0.201342	0.190504	0.211318	0.197375	0.257728	0.228866	0.213725	0.204221	0.201938	0.150273	0.209342	0.144828	0.224782	0.179842	0.163098	0.188822	0.13422	0.197637	0.154448	0.154423	0.184898	0.158897	0.152316	0.17855	0.18207	0.140743
cg02323356	2	220313153	Island	chr2:220312698-220314094	SPEG	Body	0.342482	0.244006	0.335918	21.5261	0.00414426	1.4	0.381359	0.384649	0.31862	0.244728	0.329353	0.280276	0.314785	0.401748	0.413146	0.269009	0.360891	0.321054	0.383134	0.379643	0.409719	0.357025	0.27305	0.231991	0.340969	0.233734	0.237902	0.219957	0.291975	0.193302	0.182552	0.212153	0.287192	0.340525	0.286212	0.193079	0.18253	0.224273	0.201994	0.287758
cg07160871	2	221969259	OpenSea				0.627507	0.436692	0.617034	45.1379	5.71e-05	1.44	0.689147	0.591037	0.681713	0.604572	0.628955	0.63089	0.623703	0.785692	0.686607	0.506342	0.67078	0.599648	0.615864	0.609062	0.480963	0.644726	0.617921	0.335495	0.401611	0.391836	0.480623	0.531554	0.465188	0.511767	0.473111	0.450793	0.373592	0.288735	0.420921	0.388811	0.475083	0.520398	0.551661	0.362586
cg27480727	2	223164831	S_Shore	chr2:223162946-223163912	PAX3;PAX3;PAX3;PAX3;PAX3;CCDC140;PAX3;PAX3;PAX3	TSS1500	0.274869	0.224713	0.272506	17.6583	0.00953734	1.22	0.319735	0.295506	0.178541	0.230164	0.332202	0.29809	0.266969	0.315456	0.264911	0.261598	0.288023	0.264545	0.293125	0.283259	0.281515	0.256627	0.242505	0.230027	0.255423	0.205773	0.184946	0.221641	0.190279	0.23117	0.210716	0.246423	0.231555	0.217892	0.264151	0.215126	0.200403	0.228576	0.285226	0.200803
cg20923619	2	223167280	Island	chr2:223167205-223167560	CCDC140	5'UTR	0.143698	0.176002	0.143944	14.9223	0.0176036	-1.22	0.130487	0.139701	0.213822	0.164568	0.112681	0.153342	0.149532	0.163997	0.119595	0.119108	0.140577	0.124342	0.120679	0.137664	0.138648	0.156838	0.15728	0.17909	0.169864	0.175595	0.143641	0.212049	0.201623	0.195869	0.165715	0.156932	0.159061	0.135129	0.183715	0.181765	0.169048	0.229418	0.172553	0.160964
cg02879423	2	224806760	N_Shelf	chr2:224808923-224810219	WDFY1	Body	0.299596	0.388525	0.298868	27.3134	0.00126706	-1.3	0.313631	0.332228	0.365448	0.308338	0.324229	0.267955	0.308985	0.293807	0.251198	0.247558	0.255799	0.252375	0.367424	0.306135	0.250455	0.33412	0.313453	0.346837	0.336316	0.35462	0.307432	0.432796	0.487552	0.455728	0.397502	0.351847	0.329292	0.317933	0.380372	0.371082	0.491542	0.46254	0.401557	0.379983
cg14307605	2	226029766	OpenSea				0.465862	0.361262	0.477558	11.8437	0.0357451	1.29	0.542422	0.405049	0.529545	0.611067	0.519515	0.504713	0.452868	0.485619	0.566979	0.330356	0.615287	0.44362	0.542898	0.347545	0.331531	0.304488	0.386159	0.328237	0.338835	0.334438	0.524185	0.364818	0.424688	0.364638	0.432996	0.396731	0.26899	0.205168	0.268029	0.359208	0.403104	0.522627	0.330055	0.274712
cg03887528	2	231090531	OpenSea		SP140;SP140;SP140;SP140	5'UTR	0.38826	0.473312	0.396984	13.1831	0.0262043	-1.22	0.417522	0.374636	0.488262	0.48548	0.408407	0.372587	0.384031	0.461995	0.417744	0.331766	0.408429	0.345281	0.416021	0.353576	0.336	0.257846	0.340834	0.498938	0.518192	0.533508	0.447999	0.449683	0.470144	0.428685	0.586207	0.36466	0.403904	0.428844	0.464564	0.504019	0.513747	0.489991	0.46443	0.478794
cg16116407	2	231852154	Island	chr2:231851846-231852155			0.237934	0.291874	0.23614	20.0397	0.00568642	-1.23	0.199368	0.234444	0.341521	0.31929	0.233636	0.273005	0.246721	0.25618	0.239122	0.214375	0.212312	0.231733	0.191435	0.201429	0.212448	0.206182	0.231681	0.276177	0.270871	0.258671	0.268018	0.318275	0.336767	0.312035	0.33472	0.26013	0.28749	0.254294	0.304995	0.234584	0.301277	0.319319	0.313365	0.310862
cg14731570	2	231917214	N_Shore	chr2:231917291-231917866			0.617751	0.506664	0.607357	40.6976	0.000116001	1.22	0.654024	0.631678	0.602339	0.608287	0.686508	0.587105	0.616437	0.563984	0.634085	0.588979	0.618285	0.595112	0.65352	0.588334	0.64073	0.591615	0.640743	0.519109	0.556493	0.549696	0.500097	0.528658	0.531995	0.516569	0.5111	0.565705	0.481246	0.499451	0.47131	0.422123	0.474602	0.531507	0.487756	0.465866
cg08690379	2	233250571	N_Shore	chr2:233251361-233253414	ECEL1P2	Body	0.0840738	0.0629211	0.0826531	19.4483	0.00645697	1.34	0.104331	0.0753336	0.103257	0.0715285	0.0581135	0.0872363	0.0860387	0.0923578	0.0728575	0.0618579	0.0643297	0.104295	0.0828841	0.101404	0.0768105	0.0980288	0.0885907	0.0753186	0.0796763	0.0715872	0.0653346	0.0698042	0.0566562	0.0604087	0.0565256	0.0572548	0.0648163	0.0561054	0.0687317	0.046945	0.0582108	0.0579343	0.0712985	0.0530509
cg23288337	2	233250701	N_Shore	chr2:233251361-233253414	ECEL1P2	Body	0.42356	0.348867	0.417381	23.4079	0.00280241	1.21	0.505726	0.401367	0.450547	0.415422	0.353716	0.37252	0.422117	0.466099	0.391876	0.364796	0.429554	0.455435	0.411636	0.45087	0.42338	0.482641	0.402815	0.326255	0.372324	0.3875	0.418206	0.361514	0.302442	0.321947	0.300097	0.377612	0.33231	0.338176	0.362754	0.341213	0.384914	0.334815	0.339036	0.329625
cg03329539	2	233283329	N_Shore	chr2:233283397-233285959			0.511163	0.410168	0.494587	12.1232	0.0335702	1.25	0.546146	0.492453	0.517709	0.46293	0.513713	0.534575	0.508493	0.532858	0.5093	0.513327	0.526808	0.558293	0.522902	0.503579	0.46224	0.488858	0.495597	0.427199	0.457828	0.450166	0.43619	0.295184	0.371796	0.411887	0.264982	0.440851	0.429174	0.469741	0.464502	0.386308	0.544191	0.399184	0.385596	0.33808
cg05951221	2	233284402	Island	chr2:233283397-233285959			0.479759	0.359179	0.465641	15.8058	0.0143645	1.34	0.498723	0.498138	0.427001	0.412828	0.427901	0.469684	0.459592	0.486312	0.436668	0.460687	0.544753	0.577716	0.487324	0.500086	0.529078	0.488805	0.45061	0.376946	0.436634	0.353175	0.462997	0.259076	0.251548	0.303867	0.228007	0.353797	0.422574	0.471227	0.463967	0.329121	0.395794	0.385231	0.35566	0.25643
cg22276371	2	233390859	S_Shore	chr2:233386614-233389161	CHRND	TSS200	0.498393	0.412245	0.49311	13.297	0.0255192	1.21	0.423149	0.542453	0.578445	0.455757	0.545777	0.580635	0.48466	0.469142	0.503117	0.461208	0.539704	0.488795	0.578797	0.392655	0.504069	0.533734	0.390578	0.494272	0.493269	0.449435	0.431283	0.30997	0.363301	0.409824	0.409371	0.376778	0.26903	0.457605	0.473584	0.375031	0.449948	0.449161	0.442912	0.353396
cg05935827	2	233765872	Island	chr2:233765849-233766119	NGEF;NGEF	Body	0.419766	0.317782	0.412412	22.7112	0.00323438	1.32	0.50429	0.370648	0.473914	0.347941	0.229248	0.414391	0.415603	0.478941	0.451957	0.484772	0.412737	0.463566	0.350381	0.438518	0.451761	0.438232	0.40912	0.324253	0.31564	0.32944	0.294693	0.260752	0.372385	0.339324	0.283029	0.368442	0.332458	0.251334	0.329329	0.363338	0.321086	0.326144	0.272834	0.31782
cg05208178	2	233928423	S_Shelf	chr2:233925091-233925318	INPP5D;INPP5D	Body	0.332916	0.256522	0.333999	17.4932	0.00986896	1.3	0.409093	0.357896	0.288338	0.326546	0.373924	0.404564	0.32119	0.319826	0.358351	0.335483	0.390547	0.341525	0.398678	0.30381	0.28086	0.244814	0.204135	0.180481	0.337964	0.311689	0.354884	0.214843	0.267935	0.253717	0.268061	0.258317	0.21509	0.280103	0.2127	0.272498	0.241399	0.273844	0.258134	0.159212
cg06191495	2	234264163	OpenSea		DGKD	Body	0.483202	0.368068	0.485348	36.5643	0.000230149	1.31	0.565001	0.475437	0.545494	0.48209	0.598035	0.482857	0.485674	0.505217	0.480745	0.445836	0.559716	0.418966	0.514695	0.419097	0.40292	0.413887	0.41877	0.305724	0.406128	0.343125	0.439095	0.423081	0.389414	0.398419	0.440912	0.324642	0.326342	0.319949	0.323097	0.363179	0.338318	0.460784	0.367559	0.287389
cg09071896	2	235952729	S_Shore	chr2:235951452-235951814	SH3BP4	Body	0.559872	0.456697	0.550606	18.089	0.00865726	1.23	0.536444	0.553856	0.502443	0.502934	0.549491	0.599992	0.54163	0.579872	0.611776	0.592796	0.56672	0.634704	0.578378	0.480622	0.576219	0.546794	0.56315	0.45636	0.506393	0.451893	0.447824	0.451827	0.501796	0.464047	0.411963	0.427906	0.467515	0.643376	0.450952	0.299457	0.504606	0.478914	0.420317	0.378705
cg04856858	2	236402015	Island	chr2:236401799-236403946	AGAP1;AGAP1	TSS1500	0.147913	0.118996	0.146039	13.1125	0.0266583	1.24	0.141744	0.152595	0.183019	0.107721	0.161491	0.139093	0.149627	0.121915	0.163614	0.134809	0.134946	0.156106	0.140979	0.164567	0.148106	0.191438	0.122757	0.10151	0.121105	0.130972	0.124534	0.120471	0.0940374	0.124669	0.103997	0.145394	0.13734	0.115808	0.136348	0.11956	0.0892963	0.16114	0.117718	0.0790261
cg26386673	2	237071795	Island	chr2:237071794-237078762			0.306441	0.24464	0.306268	16.7452	0.0116381	1.25	0.301416	0.284757	0.329861	0.255117	0.251494	0.198387	0.288451	0.35666	0.363652	0.33667	0.265915	0.433279	0.294994	0.284736	0.325727	0.324745	0.313635	0.281497	0.290193	0.229564	0.264513	0.223931	0.249524	0.210328	0.256247	0.220366	0.268817	0.309699	0.216938	0.213435	0.182163	0.237223	0.256771	0.247668
cg12727398	2	237087235	Island	chr2:237086727-237088463			0.274206	0.215909	0.280121	10.451	0.0494145	1.27	0.377373	0.412858	0.216391	0.214875	0.275359	0.189548	0.264963	0.393933	0.233124	0.217893	0.204257	0.190858	0.300983	0.272771	0.275852	0.322172	0.298288	0.204837	0.166299	0.204805	0.232989	0.177772	0.201812	0.205054	0.284604	0.20355	0.167852	0.20664	0.180217	0.247155	0.282369	0.263044	0.226188	0.215265
cg05376617	2	237145141	N_Shore	chr2:237145613-237146576	ASB18	Body	0.217372	0.166358	0.220241	18.2426	0.00837775	1.31	0.253317	0.187716	0.185736	0.217966	0.310199	0.222112	0.227018	0.293061	0.214606	0.215852	0.244198	0.121574	0.171535	0.207783	0.192454	0.22605	0.204149	0.172995	0.171106	0.133651	0.193806	0.178336	0.168328	0.185508	0.171561	0.151748	0.11145	0.159174	0.154986	0.15616	0.194596	0.190655	0.199974	0.134047
cg14464052	2	237173071	OpenSea		ASB18	TSS200	0.534667	0.431913	0.544367	23.5016	0.00274042	1.24	0.543608	0.611437	0.56881	0.536389	0.610233	0.455306	0.508918	0.609259	0.543746	0.455693	0.640262	0.440341	0.648414	0.451274	0.506696	0.483108	0.475839	0.379742	0.467412	0.40062	0.496683	0.425058	0.383863	0.474855	0.432632	0.449834	0.353014	0.393901	0.432424	0.435818	0.552954	0.482674	0.456473	0.324557
cg12088387	2	237476950	Island	chr2:237476311-237477263	CXCR7	TSS1500	0.17686	0.226305	0.173366	13.9734	0.0218726	-1.28	0.214679	0.133828	0.166156	0.124608	0.146951	0.174599	0.184416	0.179365	0.153894	0.186457	0.197452	0.164113	0.173605	0.280634	0.160209	0.177924	0.187735	0.227043	0.202598	0.1857	0.14882	0.268297	0.185513	0.307119	0.193846	0.240459	0.28005	0.209894	0.257231	0.189574	0.237337	0.212407	0.306626	0.194675
cg17007574	2	238571511	OpenSea		LRRFIP1	Body	0.280059	0.181442	0.271924	16.6405	0.0119424	1.54	0.294619	0.242877	0.249837	0.402621	0.343539	0.387639	0.294115	0.333241	0.358788	0.24597	0.22516	0.193184	0.288095	0.168209	0.17851	0.205262	0.349337	0.169524	0.186921	0.170775	0.195733	0.232019	0.168533	0.229185	0.146498	0.156942	0.268461	0.112838	0.138167	0.253616	0.17032	0.193163	0.183914	0.107909
cg08151442	2	238632428	OpenSea		LRRFIP1;LRRFIP1;LRRFIP1;LRRFIP1;LRRFIP1	Body	0.542212	0.403638	0.544867	34.8782	0.000309423	1.34	0.635047	0.568376	0.422997	0.54879	0.641464	0.617935	0.531955	0.515991	0.603274	0.563631	0.584271	0.515447	0.626864	0.475302	0.48384	0.449971	0.432455	0.299823	0.473431	0.403304	0.562362	0.435869	0.419743	0.36826	0.348906	0.390486	0.428174	0.396024	0.376389	0.470407	0.400955	0.44861	0.362852	0.276253
cg16354207	2	238874908	N_Shore	chr2:238875131-238876327	UBE2F	TSS1500	0.270085	0.223566	0.268351	21.4239	0.00423772	1.21	0.267546	0.298324	0.327189	0.310115	0.257762	0.24756	0.26247	0.285063	0.318341	0.211129	0.292008	0.251744	0.266845	0.239757	0.254418	0.261646	0.239522	0.223248	0.230968	0.205587	0.260446	0.253692	0.227801	0.242562	0.209881	0.202183	0.190146	0.214773	0.228628	0.225278	0.21384	0.270415	0.217142	0.184026
cg22741244	2	239052286	S_Shelf	chr2:239048071-239048454	KLHL30	Body	0.427495	0.340993	0.427815	12.4556	0.0310295	1.25	0.444697	0.428798	0.438793	0.458054	0.471026	0.377443	0.401055	0.380516	0.490324	0.334088	0.403066	0.72465	0.442369	0.345082	0.387135	0.364573	0.375742	0.291006	0.367035	0.341417	0.356307	0.372214	0.368639	0.306485	0.322609	0.307177	0.37484	0.285963	0.294915	0.338407	0.328893	0.458862	0.415865	0.266254
cg01457077	2	239228573	N_Shore	chr2:239228874-239229436	TRAF3IP1;TRAF3IP1	TSS1500	0.271995	0.212952	0.274281	23.1057	0.00296672	1.28	0.345568	0.26241	0.281787	0.31729	0.2436	0.273711	0.278453	0.292535	0.311637	0.262583	0.214184	0.28867	0.227239	0.261412	0.242711	0.248279	0.271848	0.20438	0.242531	0.188333	0.179366	0.203839	0.250379	0.162324	0.124533	0.260378	0.205829	0.222955	0.18789	0.247292	0.20002	0.282019	0.243238	0.214882
cg23725149	2	239432223	OpenSea				0.32351	0.23998	0.326557	25.1128	0.00198223	1.35	0.411514	0.287435	0.320725	0.355581	0.394217	0.311346	0.325246	0.374118	0.345498	0.333154	0.362476	0.265219	0.340566	0.302426	0.2719	0.231014	0.267237	0.174846	0.291994	0.222586	0.304783	0.291979	0.299684	0.287251	0.230453	0.199928	0.176542	0.188735	0.29007	0.210632	0.244593	0.268176	0.244424	0.152985
cg05870586	2	240196769	Island	chr2:240196768-240196997	HDAC4	Body	0.313804	0.420986	0.321466	19.1067	0.0069839	-1.34	0.336169	0.29087	0.469483	0.401863	0.284686	0.264221	0.337262	0.355051	0.239177	0.23744	0.272907	0.235929	0.29487	0.332557	0.273241	0.345728	0.363208	0.442148	0.358734	0.367156	0.33982	0.497215	0.514986	0.426913	0.521791	0.394699	0.39506	0.315001	0.446989	0.390067	0.453225	0.418796	0.415401	0.458755
cg15058210	2	240196877	Island	chr2:240196768-240196997	HDAC4	Body	0.322279	0.462869	0.333254	21.3035	0.0043535	-1.44	0.265066	0.264254	0.496033	0.427054	0.258099	0.245532	0.341757	0.431843	0.276177	0.255464	0.269327	0.237826	0.283351	0.363469	0.29839	0.378516	0.386583	0.502572	0.35298	0.384832	0.344809	0.525254	0.522628	0.480817	0.574488	0.421237	0.475518	0.362593	0.49762	0.433497	0.545907	0.471383	0.468273	0.504373
cg15978561	2	240196996	Island	chr2:240196768-240196997	HDAC4	Body	0.201758	0.344922	0.223117	12.985	0.0274923	-1.71	0.144004	0.155454	0.392594	0.296639	0.130134	0.120854	0.223326	0.249418	0.13842	0.157048	0.136571	0.136628	0.20359	0.233738	0.176543	0.254942	0.27998	0.440868	0.253123	0.272213	0.217704	0.38963	0.433854	0.352061	0.365346	0.33343	0.363455	0.251847	0.361702	0.302418	0.463493	0.330718	0.317168	0.414647
cg05903736	2	240197131	S_Shore	chr2:240196768-240196997	HDAC4	Body	0.294968	0.38593	0.305446	10.7126	0.0465048	-1.31	0.349199	0.256721	0.411225	0.371496	0.255385	0.233219	0.306658	0.409815	0.255894	0.192485	0.304485	0.163275	0.321683	0.290736	0.236001	0.346264	0.309916	0.403692	0.332218	0.312012	0.314807	0.419603	0.435475	0.39674	0.473613	0.34624	0.375451	0.281362	0.424135	0.374464	0.494478	0.390411	0.382894	0.403208
cg20221591	2	241076340	S_Shore	chr2:241075403-241075916	MYEOV2;MYEOV2	TSS1500	0.377479	0.306256	0.382753	11.3391	0.0402144	1.23	0.439426	0.39339	0.387526	0.4319	0.423306	0.400593	0.375055	0.54769	0.336751	0.295898	0.278728	0.345316	0.471584	0.367996	0.293134	0.295729	0.333118	0.215397	0.262467	0.282393	0.245112	0.372778	0.349997	0.286095	0.275369	0.331155	0.379328	0.277175	0.236285	0.28936	0.300508	0.404166	0.389127	0.309635
cg17342071	2	241076416	S_Shore	chr2:241075403-241075916	MYEOV2;MYEOV2	TSS1500	0.496669	0.394469	0.505236	30.518	0.000686627	1.26	0.592649	0.456188	0.529969	0.553322	0.489467	0.452241	0.51456	0.496059	0.481888	0.472	0.429451	0.454323	0.531638	0.535277	0.448228	0.482996	0.523117	0.312079	0.379693	0.413706	0.363995	0.470898	0.477212	0.413389	0.435243	0.449086	0.4119	0.32804	0.28672	0.334393	0.380596	0.473911	0.410441	0.364678
cg15766075	2	241497417	Island	chr2:241496576-241497600	ANKMY1;ANKMY1	TSS200	0.149108	0.0918244	0.145217	14.1024	0.0212593	1.62	0.10866	0.105101	0.125211	0.1809	0.112749	0.166603	0.153814	0.249449	0.125555	0.0944132	0.139842	0.104325	0.116623	0.204399	0.1558	0.147769	0.243618	0.0864256	0.0463279	0.0560972	0.0742832	0.173938	0.0919445	0.132669	0.110275	0.105745	0.0826643	0.0678546	0.0847215	0.0850231	0.127699	0.0814365	0.0952046	0.0587057
cg27449114	2	241501342	S_Shore	chr2:241499582-241500785	DUSP28	3'UTR	0.0648646	0.0795488	0.0639256	11.9913	0.0345851	-1.23	0.0765041	0.0611324	0.0711222	0.061653	0.0754238	0.0571094	0.0676148	0.0496325	0.0599589	0.051051	0.0404989	0.0664057	0.0795613	0.0741521	0.0693603	0.0685118	0.073006	0.0905701	0.0890382	0.0657378	0.0684808	0.0856325	0.0732523	0.0677595	0.078138	0.0446056	0.0812705	0.0817649	0.0887268	0.109263	0.100848	0.0667665	0.0786429	0.0818337
cg09499095	2	241564943	S_Shelf	chr2:241562469-241562910			0.363117	0.278487	0.369178	12.1745	0.0331549	1.3	0.386842	0.373511	0.474878	0.326161	0.360428	0.398094	0.348935	0.410629	0.470576	0.386719	0.393445	0.306898	0.415694	0.242082	0.312889	0.372139	0.193068	0.195442	0.24499	0.25741	0.377504	0.267704	0.374611	0.266679	0.45161	0.199207	0.207866	0.338866	0.191355	0.229677	0.306353	0.261846	0.35105	0.21211
cg06546066	2	241856000	Island	chr2:241855997-241856201			0.166981	0.131891	0.169755	14.6929	0.0185597	1.27	0.166397	0.198153	0.140724	0.137064	0.186071	0.136146	0.149807	0.191758	0.17659	0.11853	0.160349	0.276603	0.188251	0.138415	0.148902	0.158831	0.166085	0.127903	0.127393	0.153084	0.120272	0.12419	0.126108	0.136571	0.150162	0.137106	0.144199	0.100994	0.119883	0.0946189	0.148419	0.155847	0.153095	0.122297
cg17459182	2	241866514	OpenSea				0.623173	0.501359	0.624218	50.533	2.59e-05	1.24	0.595797	0.628821	0.57931	0.605836	0.640236	0.634423	0.59258	0.71738	0.638211	0.522382	0.678288	0.670365	0.686559	0.556237	0.648512	0.589275	0.609723	0.406623	0.561654	0.521617	0.546473	0.494553	0.485015	0.460264	0.564103	0.502301	0.425942	0.517638	0.549651	0.531162	0.5462	0.517927	0.491248	0.400732
cg11821039	2	241937756	Island	chr2:241937716-241938468	SNED1	TSS1500	0.183427	0.146088	0.179457	12.3262	0.0319712	1.26	0.210961	0.233769	0.203144	0.18605	0.133805	0.145471	0.178426	0.156189	0.205788	0.197411	0.18265	0.146391	0.205252	0.168947	0.203961	0.179234	0.180814	0.15072	0.139973	0.131189	0.152456	0.169837	0.181218	0.151285	0.120769	0.150237	0.120353	0.125166	0.13851	0.131181	0.156678	0.138668	0.202318	0.122934
cg26707709	2	241975756	Island	chr2:241975533-241976318	SNED1	Body	0.125592	0.176827	0.119974	14.3144	0.0202239	-1.41	0.146738	0.104034	0.116481	0.13536	0.159741	0.0914066	0.141156	0.0516077	0.0857867	0.147944	0.153779	0.100325	0.111784	0.175328	0.116194	0.142455	0.15495	0.157591	0.257627	0.0937469	0.133154	0.156818	0.169296	0.163407	0.183455	0.118185	0.278489	0.244091	0.18645	0.180751	0.207003	0.183851	0.117778	0.174365
cg26718213	2	241976080	Island	chr2:241975533-241976318	SNED1	Body	0.198066	0.279096	0.188047	20.4391	0.00523614	-1.41	0.237757	0.156015	0.218704	0.268198	0.225642	0.216492	0.21972	0.128481	0.17458	0.192098	0.183874	0.218232	0.1523	0.215017	0.156445	0.1836	0.219968	0.269937	0.409421	0.181909	0.285126	0.227901	0.256179	0.253304	0.266152	0.210878	0.422447	0.346245	0.337308	0.222422	0.28376	0.282904	0.24253	0.246206
cg12524958	2	242158571	S_Shore	chr2:242156851-242157835	ANO7	Body	0.371044	0.286713	0.37283	12.2333	0.0327141	1.29	0.40975	0.492054	0.278707	0.446088	0.328071	0.360834	0.358041	0.12045	0.32728	0.385512	0.383374	0.453729	0.52556	0.361992	0.424889	0.307439	0.343977	0.306739	0.22997	0.250278	0.29963	0.217561	0.353632	0.277565	0.283348	0.309269	0.249778	0.295578	0.25467	0.360186	0.28244	0.356106	0.294086	0.253277
cg11066033	2	242556858	OpenSea		THAP4;THAP4;THAP4	5'UTR	0.232432	0.165192	0.244539	17.8595	0.00912565	1.41	0.226802	0.265613	0.236026	0.252027	0.335392	0.228398	0.228654	0.209107	0.224275	0.218043	0.183488	0.235951	0.334477	0.210028	0.211894	0.165024	0.186147	0.107329	0.142201	0.178435	0.184955	0.161419	0.194199	0.168101	0.234588	0.239018	0.138	0.129391	0.0973914	0.178504	0.170603	0.167311	0.187301	0.12951
cg06860600	2	242612684	OpenSea		ATG4B;ATG4B	3'UTR	0.387566	0.519178	0.401204	26.4977	0.00149441	-1.34	0.448516	0.352344	0.42182	0.41158	0.465	0.45072	0.392348	0.336889	0.410939	0.361996	0.454094	0.387586	0.434508	0.380259	0.288772	0.30742	0.283824	0.512432	0.549723	0.561013	0.54177	0.46687	0.587999	0.511836	0.55527	0.454696	0.427342	0.60988	0.524993	0.532494	0.475704	0.49233	0.50365	0.518027
cg19040077	2	242702749	OpenSea		D2HGDH	Body	0.352135	0.476113	0.365555	11.3844	0.0397914	-1.35	0.387026	0.340372	0.53231	0.447823	0.301901	0.287182	0.36155	0.469132	0.381591	0.210306	0.332195	0.154961	0.379461	0.343888	0.313092	0.355411	0.388098	0.504658	0.390257	0.395185	0.426323	0.478397	0.544007	0.490749	0.618785	0.420597	0.393347	0.30797	0.536691	0.438563	0.623168	0.501141	0.491494	0.53259
cg21855211	2	242805838	Island	chr2:242805752-242806034			0.125061	0.281323	0.131881	72.9745	1.58e-06	-2.25	0.113078	0.0877312	0.171905	0.144024	0.134526	0.101173	0.131523	0.14471	0.105025	0.0752989	0.101521	0.124739	0.122958	0.172437	0.124127	0.108801	0.16246	0.240959	0.195558	0.257771	0.178187	0.320859	0.409246	0.214184	0.292039	0.235615	0.274945	0.291704	0.271618	0.264679	0.346367	0.332257	0.329519	0.326987
cg08457169	2	242805904	Island	chr2:242805752-242806034			0.139801	0.244894	0.148461	45.7715	5.21e-05	-1.75	0.134578	0.127938	0.132538	0.174607	0.163343	0.150861	0.141775	0.161008	0.141463	0.1177	0.130414	0.152188	0.115518	0.141686	0.130336	0.122151	0.138507	0.197335	0.24835	0.261577	0.228834	0.245167	0.316127	0.18331	0.286578	0.202302	0.204276	0.213533	0.238429	0.226369	0.335544	0.301185	0.247958	0.226319
cg19789753	2	242805962	Island	chr2:242805752-242806034			0.127318	0.20625	0.135245	29.5713	0.00082287	-1.62	0.110739	0.100115	0.15466	0.163827	0.0944188	0.106971	0.133576	0.115415	0.148743	0.112366	0.118368	0.104901	0.105898	0.143765	0.135204	0.120463	0.194978	0.207935	0.141617	0.144533	0.171489	0.224228	0.241579	0.204729	0.241562	0.188706	0.19761	0.186838	0.226923	0.202745	0.22197	0.247941	0.226731	0.229104
cg25150021	2	242806033	Island	chr2:242805752-242806034			0.0931897	0.139142	0.099894	12.1768	0.033141	-1.49	0.0864452	0.0912232	0.10321	0.136803	0.103935	0.0753896	0.092452	0.112577	0.0912061	0.0565024	0.133317	0.0527562	0.111974	0.0864652	0.0666511	0.0798169	0.103501	0.127546	0.138087	0.118532	0.115231	0.154837	0.16964	0.120824	0.186974	0.114303	0.116636	0.0834692	0.145905	0.135276	0.193284	0.17454	0.141322	0.129004
cg18896979	2	242844174	Island	chr2:242843760-242844198			0.784375	0.638668	0.774912	19.3307	0.00664064	1.23	0.689864	0.773896	0.841109	0.664623	0.726589	0.842998	0.773222	0.769985	0.816864	0.872664	0.846448	0.758356	0.802229	0.689463	0.83437	0.876511	0.755179	0.875054	0.565528	0.619714	0.506151	0.683175	0.601773	0.638848	0.671265	0.67189	0.635592	0.695639	0.654839	0.624599	0.45353	0.809818	0.62466	0.525279
cg18405719	3	153242	OpenSea				0.512978	0.675088	0.521758	32.1575	0.000505177	-1.32	0.663984	0.415864	0.688021	0.608561	0.558415	0.56182	0.555671	0.479925	0.544362	0.484048	0.463715	0.488886	0.445348	0.51876	0.325816	0.492878	0.424555	0.647493	0.670578	0.655469	0.696566	0.724651	0.68682	0.730555	0.702844	0.634488	0.62249	0.572075	0.697827	0.618103	0.742588	0.71401	0.672894	0.687039
cg25188006	3	350503	N_Shore	chr3:350660-350893	CHL1	5'UTR	0.667284	0.542425	0.664876	26.2806	0.00156509	1.23	0.632136	0.71019	0.708391	0.690767	0.617164	0.656853	0.656166	0.795927	0.719159	0.64192	0.610223	0.480182	0.733131	0.61323	0.733361	0.647033	0.698003	0.594668	0.589657	0.555317	0.620364	0.56131	0.438788	0.552415	0.479075	0.646105	0.625874	0.464438	0.46658	0.518209	0.598539	0.469219	0.45917	0.581503
cg10208485	3	350602	N_Shore	chr3:350660-350893	CHL1	5'UTR	0.326551	0.241827	0.325602	13.8184	0.0226578	1.35	0.29334	0.345347	0.398093	0.26948	0.342472	0.309005	0.29668	0.512589	0.397341	0.262499	0.330074	0.236344	0.406728	0.241474	0.356149	0.300268	0.253485	0.247362	0.347398	0.303763	0.280425	0.188376	0.190517	0.25312	0.255214	0.292182	0.302656	0.183812	0.2294	0.217965	0.260224	0.15704	0.131209	0.270402
cg13925692	3	350789	Island	chr3:350660-350893	CHL1	5'UTR	0.415924	0.313024	0.41373	26.9228	0.00137199	1.33	0.31446	0.481988	0.474393	0.376456	0.363177	0.417422	0.380541	0.504645	0.453953	0.373338	0.439346	0.423212	0.483622	0.328899	0.478542	0.448274	0.328448	0.342599	0.409082	0.359274	0.327218	0.279573	0.261042	0.325525	0.265389	0.331914	0.377804	0.303478	0.296412	0.26075	0.311784	0.228274	0.272231	0.369066
cg07414525	3	390449	OpenSea		CHL1	Body	0.778771	0.601808	0.77211	44.9548	5.86e-05	1.29	0.708539	0.798933	0.812317	0.794281	0.857177	0.811399	0.756417	0.809875	0.808938	0.649086	0.8381	0.801514	0.861764	0.642796	0.755816	0.774479	0.757683	0.577102	0.715576	0.519359	0.698174	0.539352	0.567076	0.539274	0.533012	0.583904	0.709405	0.689368	0.504872	0.612037	0.738562	0.570174	0.556283	0.577205
cg19431346	3	427558	OpenSea		CHL1	Body	0.674669	0.532492	0.664853	17.2794	0.0103452	1.27	0.680669	0.788236	0.676267	0.78006	0.819709	0.70857	0.646274	0.792254	0.736884	0.561961	0.667548	0.699895	0.718718	0.537119	0.603094	0.504868	0.54724	0.464884	0.703194	0.509319	0.621987	0.587962	0.640703	0.541293	0.511571	0.406192	0.529648	0.466782	0.517806	0.524496	0.533778	0.459983	0.575632	0.457133
cg25471071	3	1423210	OpenSea		CNTN6	Body	0.630817	0.480469	0.637089	56.9483	1.09e-05	1.31	0.679989	0.662171	0.613394	0.662789	0.601478	0.676945	0.624862	0.607761	0.688943	0.689721	0.667473	0.586712	0.65791	0.551867	0.604312	0.589491	0.55808	0.369515	0.547984	0.4926	0.591165	0.450338	0.596962	0.533497	0.452748	0.479254	0.410309	0.428175	0.485158	0.426788	0.520203	0.527102	0.489379	0.366803
cg25646005	3	1555473	OpenSea				0.366056	0.274265	0.372528	12.7564	0.02897	1.33	0.332743	0.359396	0.490827	0.453033	0.374663	0.368378	0.347273	0.41173	0.417244	0.24146	0.487372	0.389913	0.448055	0.2276	0.23651	0.321073	0.315684	0.246462	0.357695	0.2677	0.394689	0.20711	0.359763	0.264153	0.267552	0.198688	0.253783	0.188787	0.183821	0.221578	0.336375	0.435626	0.229872	0.248845
cg01832712	3	4910674	S_Shore	chr3:4909962-4910537			0.217711	0.295592	0.220891	14.5105	0.0193257	-1.36	0.262246	0.200249	0.297663	0.256545	0.225755	0.159966	0.236046	0.227273	0.234017	0.228055	0.142949	0.113976	0.229848	0.196355	0.192305	0.236338	0.261493	0.265856	0.221886	0.259777	0.231755	0.361849	0.366074	0.349851	0.449442	0.291652	0.226765	0.216593	0.289623	0.235737	0.290791	0.344299	0.326589	0.296526
cg23480985	3	5018700	N_Shore	chr3:5019876-5022223			0.226542	0.297784	0.225532	11.51	0.0385854	-1.31	0.152306	0.239105	0.258431	0.223516	0.134903	0.205421	0.226337	0.283237	0.253268	0.270012	0.229059	0.174942	0.22187	0.22377	0.18636	0.295107	0.273563	0.295103	0.254453	0.171988	0.23599	0.434644	0.40242	0.360563	0.228862	0.32218	0.282252	0.185118	0.303769	0.23133	0.358056	0.301344	0.392414	0.301838
cg21545859	3	5068037	Island	chr3:5068036-5068434			0.287081	0.36335	0.289241	14.9177	0.0176209	-1.27	0.218018	0.277673	0.407121	0.34535	0.222595	0.25013	0.289547	0.342481	0.293459	0.235686	0.258116	0.243989	0.278692	0.282397	0.290508	0.313229	0.331394	0.383763	0.290604	0.288172	0.208987	0.398965	0.411306	0.402085	0.405449	0.308994	0.374168	0.317421	0.424281	0.342789	0.380569	0.424936	0.409722	0.404733
cg18469270	3	5468035	OpenSea				0.358629	0.251028	0.35725	28.5215	0.00100702	1.43	0.480341	0.34539	0.385248	0.359842	0.499393	0.304157	0.365635	0.351432	0.405557	0.29964	0.384654	0.236482	0.4073	0.323964	0.309523	0.336532	0.301597	0.182468	0.254008	0.22341	0.268084	0.317088	0.307966	0.266409	0.289209	0.264252	0.206316	0.172893	0.198259	0.237312	0.271474	0.323672	0.295571	0.18908
cg23056703	3	5470788	OpenSea				0.254609	0.195948	0.26337	13.459	0.0245615	1.3	0.205102	0.322673	0.281049	0.277893	0.327953	0.324088	0.242402	0.340458	0.26396	0.207344	0.198113	0.21321	0.33476	0.1612	0.231159	0.193417	0.203569	0.201009	0.150148	0.187631	0.253722	0.219345	0.215428	0.170122	0.254342	0.203959	0.172421	0.160002	0.159082	0.199821	0.232807	0.232911	0.164265	0.154104
cg15095327	3	9944512	OpenSea		IL17RE;IL17RE;IL17RE;IL17RE;IL17RE	5'UTR	0.441211	0.548574	0.445997	51.8102	2.17e-05	-1.24	0.484078	0.417712	0.409817	0.445484	0.50453	0.466938	0.446503	0.420974	0.469334	0.398053	0.494869	0.390676	0.456291	0.45097	0.385705	0.427109	0.431549	0.543951	0.570942	0.589061	0.521146	0.611103	0.527528	0.59838	0.513516	0.539575	0.522759	0.553467	0.582551	0.510838	0.607446	0.544683	0.540187	0.448633
cg02725398	3	9988144	Island	chr3:9987895-9989619	PRRT3	Body	0.709319	0.280066	0.678915	98.159	1.37e-07	2.53	0.816436	0.808323	0.688338	0.712722	0.592248	0.562673	0.697989	0.553653	0.640141	0.698256	0.674886	0.814311	0.80319	0.661213	0.784025	0.754086	0.795926	0.287344	0.298536	0.158229	0.268478	0.332941	0.31131	0.235142	0.230726	0.207724	0.381575	0.25879	0.375404	0.265413	0.279332	0.327862	0.300453	0.241857
cg04011173	3	10326540	OpenSea		GHRLOS;GHRLOS;C3orf42;GHRLOS;GHRLOS	TSS1500	0.141804	0.222526	0.145192	13.0538	0.0270465	-1.57	0.15303	0.079898	0.183565	0.185415	0.166329	0.146524	0.161367	0.194766	0.125213	0.10404	0.101685	0.0707269	0.140064	0.146814	0.0846364	0.208219	0.158369	0.234382	0.168085	0.194843	0.234562	0.362293	0.203229	0.164563	0.364852	0.149222	0.208457	0.137136	0.255337	0.146189	0.31304	0.168922	0.159635	0.318196
cg06042395	3	10806243	OpenSea		LOC285370	TSS1500	0.447106	0.356827	0.446946	26.584	0.00147022	1.25	0.500977	0.484149	0.397989	0.421186	0.415146	0.481181	0.418736	0.506995	0.475461	0.403105	0.457549	0.559087	0.479766	0.460664	0.450439	0.287778	0.400598	0.292855	0.408601	0.355287	0.434608	0.353709	0.358196	0.360559	0.40174	0.337498	0.295894	0.342133	0.342628	0.357697	0.417125	0.353546	0.328556	0.325431
cg14147196	3	11078979	OpenSea		SLC6A1	3'UTR	0.251936	0.207121	0.253387	11.1105	0.0423843	1.22	0.305551	0.248464	0.275393	0.253259	0.298595	0.274026	0.246334	0.304886	0.283341	0.216275	0.270852	0.19461	0.331188	0.203525	0.186233	0.193953	0.196428	0.162719	0.251024	0.198396	0.212902	0.230289	0.219271	0.221313	0.225136	0.186425	0.14833	0.198635	0.17475	0.213718	0.23019	0.280826	0.20001	0.167119
cg03370106	3	11623800	OpenSea		VGLL4;VGLL4;VGLL4;VGLL4	5'UTR	0.230698	0.157161	0.226778	16.0489	0.0136924	1.47	0.36422	0.289813	0.122681	0.20739	0.261701	0.207907	0.228793	0.206981	0.256995	0.218539	0.276203	0.117751	0.295887	0.228889	0.19031	0.236131	0.211683	0.143858	0.138916	0.147271	0.191002	0.17093	0.163807	0.216531	0.139405	0.213372	0.156056	0.0939532	0.146827	0.135089	0.124594	0.207842	0.176235	0.106047
cg18096987	3	11623873	OpenSea		VGLL4;VGLL4;VGLL4	TSS200	0.545444	0.419908	0.541239	49.2987	3.07e-05	1.3	0.631163	0.556236	0.507517	0.551587	0.566976	0.518236	0.558612	0.430117	0.567267	0.563136	0.568365	0.45592	0.587243	0.576861	0.521275	0.553687	0.558341	0.357201	0.448259	0.419996	0.46525	0.465135	0.482893	0.484983	0.435084	0.459191	0.400818	0.326356	0.401272	0.387168	0.383372	0.476978	0.412932	0.331554
cg08525922	3	11643368	OpenSea		VGLL4;VGLL4	Body	0.359388	0.26273	0.364333	16.7208	0.0117113	1.37	0.471437	0.372371	0.237238	0.382814	0.433085	0.301305	0.35318	0.454761	0.407385	0.330775	0.372916	0.192387	0.479059	0.344152	0.29891	0.327889	0.349927	0.229146	0.309126	0.221966	0.332632	0.293238	0.292524	0.318632	0.15999	0.299629	0.269037	0.154864	0.258292	0.212981	0.247358	0.386342	0.304832	0.175828
cg13958389	3	11643630	OpenSea		VGLL4;VGLL4	Body	0.63144	0.499295	0.621644	18.613	0.00774353	1.26	0.71135	0.614894	0.442532	0.537004	0.723925	0.698506	0.631618	0.633728	0.620591	0.717345	0.694537	0.593814	0.661961	0.699298	0.598774	0.591673	0.562934	0.491922	0.664684	0.510044	0.640818	0.466922	0.511888	0.518388	0.464757	0.531231	0.459749	0.346431	0.475186	0.444691	0.432585	0.577	0.550696	0.401022
cg04873861	3	12525454	N_Shore	chr3:12525749-12526346	TSEN2;TSEN2;TSEN2;TSEN2;TSEN2	TSS1500	0.485675	0.398127	0.482524	34.3762	0.000339208	1.22	0.566027	0.499724	0.422623	0.4718	0.478336	0.517559	0.468971	0.482269	0.503821	0.493097	0.564057	0.525963	0.519427	0.400595	0.471502	0.453036	0.417668	0.367341	0.444486	0.40645	0.463863	0.409637	0.415753	0.427607	0.377499	0.404895	0.379545	0.425065	0.355838	0.405684	0.336625	0.398995	0.383694	0.365185
cg17574799	3	12525544	N_Shore	chr3:12525749-12526346	TSEN2;TSEN2;TSEN2;TSEN2;TSEN2	TSS1500	0.166066	0.137132	0.162362	15.6945	0.0147421	1.21	0.206569	0.186965	0.169752	0.177831	0.17367	0.185071	0.167807	0.143389	0.151407	0.153637	0.164364	0.16435	0.178205	0.141078	0.156371	0.161533	0.141118	0.114278	0.147981	0.125768	0.156411	0.149711	0.139418	0.138363	0.129237	0.129885	0.144504	0.140062	0.129045	0.159225	0.119017	0.128968	0.143347	0.136028
cg07775309	3	12595852	N_Shelf	chr3:12598391-12599051			0.344747	0.239866	0.344035	10.5856	0.0479338	1.44	0.517674	0.242373	0.350641	0.427845	0.389936	0.311768	0.362844	0.482997	0.514465	0.297504	0.372301	0.170905	0.27148	0.37133	0.177727	0.252817	0.346085	0.304943	0.418125	0.351194	0.247662	0.279303	0.202887	0.10339	0.310638	0.30945	0.194935	0.195392	0.206705	0.145833	0.167261	0.18676	0.262251	0.191002
cg14143241	3	14166563	Island	chr3:14165717-14166999	TMEM43;CHCHD4;CHCHD4;TMEM43	5'UTR	0.0855593	0.106955	0.0837111	13.8076	0.0227055	-1.25	0.0832476	0.0774295	0.113094	0.081591	0.0724047	0.0876822	0.0895583	0.0548214	0.106999	0.0611505	0.0766007	0.0831895	0.0731138	0.0971861	0.0867708	0.102022	0.107646	0.132662	0.0784932	0.0914576	0.090005	0.109896	0.133851	0.112812	0.0813618	0.102498	0.123755	0.131701	0.100886	0.0876665	0.0898958	0.100063	0.123176	0.128059
cg27306243	3	15902307	S_Shore	chr3:15900497-15901990	ANKRD28	TSS1500	0.189746	0.148453	0.188256	11.8889	0.0353791	1.28	0.17362	0.161166	0.157369	0.265353	0.229437	0.22666	0.207797	0.199135	0.185125	0.154639	0.155407	0.141931	0.14511	0.20052	0.159839	0.19631	0.266269	0.119393	0.153641	0.126572	0.111771	0.197729	0.136326	0.186615	0.142934	0.187477	0.11933	0.189166	0.135405	0.144926	0.13064	0.161536	0.148616	0.131624
cg02583443	3	15902359	S_Shore	chr3:15900497-15901990	ANKRD28	TSS1500	0.201461	0.135624	0.198776	15.303	0.0161311	1.49	0.272546	0.138275	0.209328	0.315359	0.190958	0.241684	0.231613	0.121891	0.188986	0.144142	0.124863	0.174059	0.18957	0.235515	0.171071	0.203746	0.271238	0.0990089	0.143798	0.0818971	0.15109	0.210576	0.11283	0.144705	0.138378	0.179886	0.0948383	0.203123	0.108926	0.104663	0.109687	0.153332	0.165029	0.103849
cg13420985	3	16524424	OpenSea		RFTN1	Body	0.460128	0.318958	0.474688	21.9877	0.00375468	1.44	0.64635	0.56482	0.495381	0.48299	0.539717	0.451298	0.468707	0.434771	0.49314	0.371886	0.503509	0.287661	0.484682	0.405533	0.366527	0.405413	0.419796	0.228162	0.280207	0.271321	0.353205	0.426428	0.322528	0.321122	0.449034	0.306519	0.31201	0.194112	0.313921	0.174912	0.422445	0.440084	0.407972	0.198304
cg18422055	3	16977485	OpenSea		PLCL2;PLCL2	5'UTR	0.337599	0.257674	0.337735	11.2754	0.0408214	1.31	0.453918	0.418027	0.263302	0.271908	0.407875	0.324831	0.334467	0.154112	0.355226	0.343098	0.333187	0.321127	0.499719	0.317802	0.313112	0.319929	0.307538	0.251788	0.374638	0.249423	0.271439	0.306308	0.267829	0.338147	0.148857	0.212828	0.246839	0.231795	0.237384	0.280726	0.179066	0.306428	0.305956	0.171009
cg19818826	3	18467816	S_Shore	chr3:18466298-18466604	SATB1;SATB1	5'UTR	0.252616	0.180627	0.251084	10.9474	0.0440181	1.4	0.35847	0.26764	0.154616	0.176612	0.200141	0.204847	0.258508	0.133561	0.329664	0.316928	0.239638	0.122513	0.336341	0.319902	0.280037	0.308979	0.286075	0.157478	0.210856	0.13584	0.229606	0.188056	0.200126	0.248734	0.0942627	0.235411	0.185695	0.126901	0.149487	0.156623	0.11947	0.217481	0.227673	0.18696
cg26768584	3	18480242	OpenSea		SATB1;SATB1	5'UTR	0.670589	0.523279	0.662157	11.2104	0.0414444	1.28	0.718592	0.75838	0.516622	0.635209	0.75162	0.827568	0.654355	0.445881	0.674956	0.717007	0.747483	0.821505	0.788146	0.624652	0.620108	0.591334	0.506593	0.419259	0.7281	0.633153	0.741852	0.347707	0.437177	0.505114	0.505695	0.559844	0.451099	0.657923	0.40977	0.686062	0.381379	0.482002	0.509629	0.439974
cg01373248	3	18480297	OpenSea		SATB1	TSS200	0.377065	0.28339	0.377004	17.7995	0.00924756	1.33	0.418795	0.404789	0.340134	0.40771	0.427651	0.494684	0.368896	0.322266	0.387314	0.371526	0.417087	0.4403	0.441992	0.307091	0.307404	0.2929	0.259571	0.214198	0.37036	0.307553	0.432925	0.195811	0.289465	0.281929	0.325707	0.276494	0.232683	0.319294	0.214491	0.338384	0.189634	0.315085	0.282822	0.230792
cg00390724	3	18484742	N_Shore	chr3:18485112-18487056			0.60926	0.46361	0.61546	30.6558	0.000670767	1.31	0.575567	0.701986	0.54532	0.598614	0.590411	0.737377	0.59723	0.556132	0.603109	0.685102	0.609138	0.637954	0.667598	0.586135	0.6092	0.562063	0.494476	0.40284	0.546609	0.445074	0.673154	0.257475	0.414157	0.533043	0.466903	0.479717	0.460264	0.56883	0.375668	0.470673	0.351534	0.476992	0.472572	0.485865
cg23091302	3	19389409	OpenSea		KCNH8	Body	0.498796	0.318317	0.482339	42.9751	8.01e-05	1.57	0.547688	0.574401	0.450609	0.556359	0.589457	0.443159	0.496694	0.467343	0.493402	0.467142	0.502654	0.447674	0.551566	0.457864	0.475543	0.490426	0.467542	0.245659	0.275584	0.324079	0.360016	0.360133	0.400471	0.310915	0.403633	0.272106	0.260509	0.302124	0.277868	0.262368	0.361092	0.445697	0.310518	0.238621
cg03864483	3	23851909	N_Shore	chr3:23851987-23852508	UBE2E1;UBE2E1	Body	0.223506	0.181725	0.225814	11.8382	0.0357828	1.23	0.334862	0.228864	0.18286	0.215215	0.213175	0.203625	0.221398	0.272495	0.220947	0.216667	0.246762	0.142738	0.288363	0.209212	0.185454	0.2319	0.18507	0.142865	0.188789	0.163215	0.22083	0.208718	0.172017	0.20069	0.236296	0.171624	0.176545	0.154824	0.167101	0.178055	0.171469	0.215647	0.182169	0.13847
cg07344338	3	25101907	OpenSea				0.677414	0.556643	0.676928	33.3909	0.000404164	1.22	0.699363	0.701588	0.75694	0.683976	0.717605	0.709104	0.65951	0.762762	0.754108	0.553183	0.68311	0.692212	0.747728	0.600718	0.57943	0.652886	0.561814	0.534384	0.620528	0.537142	0.635025	0.542654	0.58017	0.600918	0.551205	0.515787	0.528481	0.499555	0.568296	0.503452	0.588653	0.656979	0.543515	0.456186
cg03152121	3	26146913	OpenSea				0.497601	0.373108	0.481788	16.7746	0.0115623	1.33	0.634393	0.469149	0.498472	0.549836	0.603468	0.471337	0.515013	0.562358	0.390315	0.478226	0.499694	0.43686	0.540412	0.47443	0.4103	0.491154	0.433804	0.301045	0.501545	0.368595	0.47827	0.415546	0.337584	0.398751	0.258126	0.327661	0.400944	0.419713	0.3489	0.419128	0.302001	0.367289	0.369523	0.328212
cg26106948	3	27766284	S_Shore	chr3:27765196-27765675			0.322564	0.239954	0.325586	23.5941	0.00268955	1.34	0.428038	0.323235	0.2489	0.288132	0.293783	0.321993	0.329089	0.311338	0.302875	0.326802	0.289338	0.198375	0.445539	0.353916	0.321993	0.339099	0.361137	0.202336	0.27587	0.208183	0.276706	0.240133	0.196341	0.252942	0.29035	0.319323	0.266028	0.187186	0.248524	0.241168	0.200454	0.269091	0.241565	0.163009
cg19815340	3	27770391	N_Shore	chr3:27771638-27771942			0.259667	0.201328	0.254992	12.9517	0.0277265	1.29	0.338764	0.257713	0.186898	0.201776	0.23711	0.240713	0.266847	0.183051	0.27321	0.276587	0.305565	0.161139	0.296324	0.306206	0.268867	0.295934	0.317639	0.151566	0.227864	0.186773	0.208608	0.212984	0.17763	0.244277	0.170877	0.235696	0.191103	0.188464	0.211763	0.205987	0.195076	0.242443	0.222551	0.148904
cg19854915	3	27770995	N_Shore	chr3:27771638-27771942			0.312263	0.242753	0.30418	10.9902	0.0435918	1.29	0.420004	0.316183	0.177539	0.255885	0.3334	0.286631	0.321148	0.277333	0.306532	0.351445	0.301115	0.228489	0.362912	0.360243	0.30442	0.360437	0.34475	0.181947	0.258309	0.252134	0.266611	0.272734	0.24262	0.300777	0.194326	0.301086	0.230966	0.190876	0.233605	0.266391	0.208493	0.278167	0.271115	0.176644
cg05583831	3	27772705	S_Shore	chr3:27771638-27771942			0.207103	0.162322	0.217223	11.2545	0.0410258	1.28	0.284469	0.20559	0.210213	0.1809	0.230423	0.180649	0.200131	0.273237	0.208978	0.177531	0.256118	0.143251	0.270378	0.183196	0.161884	0.181974	0.171822	0.126394	0.197799	0.184154	0.176103	0.153438	0.133846	0.137942	0.272435	0.177857	0.166046	0.139558	0.135215	0.162656	0.142512	0.158474	0.148859	0.146179
cg01835873	3	29322357	OpenSea		RBMS3;RBMS3;RBMS3	TSS1500	0.0834766	0.0588403	0.0820983	14.6011	0.0189309	1.42	0.104186	0.101062	0.0591081	0.0706312	0.11615	0.0784573	0.0876879	0.0321225	0.119565	0.0934029	0.0787331	0.0719707	0.0770379	0.0823608	0.0617315	0.0866627	0.0982323	0.0565336	0.0581829	0.0574391	0.0698456	0.0395399	0.0744259	0.0618466	0.0491829	0.0656708	0.0752094	0.0362181	0.0599199	0.0762477	0.0523588	0.066485	0.0504882	0.0506904
cg12592635	3	29322474	OpenSea		RBMS3;RBMS3;RBMS3	TSS1500	0.113095	0.0851168	0.11017	13.1679	0.0263066	1.33	0.168653	0.117227	0.0883692	0.088478	0.156968	0.111119	0.117212	0.0986608	0.118209	0.118104	0.0842645	0.098959	0.144554	0.113929	0.0886219	0.10213	0.107154	0.0659392	0.100057	0.0880393	0.0851569	0.0831458	0.0893888	0.0930335	0.082094	0.0830399	0.0914648	0.084055	0.0791237	0.0805077	0.0688453	0.0959372	0.105076	0.0720809
cg06568535	3	29323042	OpenSea		RBMS3;RBMS3;RBMS3;RBMS3;RBMS3;RBMS3	5'UTR	0.0856076	0.0683541	0.0871454	13.879	0.0223447	1.25	0.121179	0.0908413	0.0638879	0.106503	0.111973	0.0770291	0.0863846	0.0762659	0.0730128	0.0865245	0.0950708	0.0805754	0.104613	0.0640067	0.0711033	0.0685667	0.0777923	0.0607706	0.0931814	0.0620368	0.0700041	0.0689619	0.0624602	0.0752615	0.073867	0.0671579	0.0649461	0.0640477	0.068711	0.084203	0.0589517	0.0532743	0.0735398	0.0606449
cg19482049	3	30647725	N_Shore	chr3:30647987-30648881	TGFBR2;TGFBR2	TSS1500	0.163168	0.129402	0.15824	11.9057	0.0352498	1.26	0.19417	0.170003	0.137896	0.167052	0.144913	0.153915	0.16797	0.139234	0.172709	0.189434	0.148726	0.158048	0.133456	0.16678	0.171981	0.186377	0.171189	0.134215	0.138504	0.12054	0.122403	0.140384	0.156803	0.142309	0.132187	0.139902	0.15936	0.108127	0.0870821	0.0834285	0.109081	0.158236	0.132193	0.135086
cg13724812	3	30689835	OpenSea		TGFBR2;TGFBR2	Body	0.579788	0.470175	0.579035	28.04	0.00110415	1.23	0.693562	0.560913	0.480125	0.561416	0.631889	0.614776	0.591704	0.562888	0.570355	0.649621	0.611291	0.499806	0.62506	0.552529	0.509047	0.59741	0.544009	0.369001	0.568627	0.508949	0.583666	0.489616	0.48591	0.495109	0.450701	0.532495	0.46893	0.364676	0.44103	0.520348	0.420006	0.478315	0.427023	0.388569
cg08969925	3	33015641	OpenSea				0.294693	0.438985	0.310263	23.847	0.00255231	-1.49	0.318921	0.306911	0.406426	0.364298	0.309805	0.32055	0.288162	0.272023	0.334461	0.228785	0.374382	0.275707	0.356788	0.20602	0.207877	0.249024	0.189633	0.350686	0.475932	0.487288	0.557509	0.404297	0.501033	0.430698	0.520923	0.321948	0.370119	0.478025	0.434035	0.450272	0.397122	0.467053	0.408241	0.407564
cg00744866	3	33701209	OpenSea		CLASP2	Body	0.379085	0.267438	0.373028	12.9746	0.0275675	1.42	0.524603	0.394146	0.245784	0.350821	0.550672	0.304439	0.405161	0.385871	0.367337	0.407946	0.265936	0.216466	0.392781	0.442819	0.3703	0.403002	0.416363	0.232277	0.280674	0.215068	0.324216	0.40408	0.27222	0.380476	0.188767	0.329715	0.244827	0.129507	0.231271	0.187254	0.227349	0.390198	0.337015	0.171531
cg24931191	3	36248859	OpenSea				0.537257	0.42307	0.541633	25.5787	0.0018104	1.27	0.544992	0.620628	0.480735	0.612996	0.60291	0.61019	0.522686	0.643988	0.558844	0.466794	0.623312	0.471743	0.546884	0.465907	0.441115	0.404788	0.514857	0.384216	0.453028	0.387005	0.526903	0.440054	0.380292	0.438079	0.404624	0.398709	0.403622	0.363446	0.394856	0.552095	0.412773	0.477303	0.474058	0.30112
cg03052030	3	36985516	N_Shore	chr3:36985540-36987041	TRANK1	Body	0.171401	0.123992	0.171115	12.9991	0.0273925	1.38	0.297851	0.167903	0.115019	0.152757	0.124054	0.13414	0.172179	0.170319	0.187783	0.174484	0.199371	0.0832285	0.207323	0.206523	0.17609	0.16901	0.175778	0.0916264	0.13076	0.115554	0.141969	0.157176	0.119849	0.175589	0.100617	0.154328	0.115043	0.0860688	0.110117	0.131914	0.104539	0.165713	0.117942	0.0890527
cg08198176	3	37494602	S_Shore	chr3:37493418-37494538	ITGA9	Body	0.275311	0.224362	0.278413	13.2376	0.0258831	1.23	0.334138	0.302558	0.213651	0.30412	0.224947	0.351505	0.266347	0.218437	0.274006	0.257174	0.393983	0.236917	0.323167	0.22496	0.267752	0.198447	0.288186	0.198787	0.212752	0.197902	0.263534	0.24347	0.229767	0.211758	0.224343	0.247976	0.183336	0.188171	0.204981	0.249082	0.248086	0.267652	0.236321	0.206235
cg04479212	3	37495166	S_Shore	chr3:37493418-37494538	ITGA9	Body	0.565394	0.429533	0.557218	29.6073	0.000816197	1.32	0.560435	0.560972	0.453489	0.576217	0.502337	0.636449	0.550229	0.602075	0.555876	0.515357	0.655278	0.592912	0.546167	0.570506	0.596127	0.50273	0.634544	0.394857	0.356846	0.361328	0.433207	0.497517	0.428525	0.391202	0.46383	0.459882	0.29744	0.304558	0.473969	0.48939	0.465975	0.540215	0.410311	0.533
cg12616721	3	38494937	N_Shore	chr3:38495088-38497151	LOC100128640;ACVR2B	TSS1500	0.214379	0.175002	0.214725	14.9267	0.01759	1.23	0.224508	0.218483	0.213747	0.24828	0.239305	0.186855	0.20493	0.314255	0.202394	0.160379	0.190872	0.183671	0.284432	0.194817	0.201032	0.173921	0.202555	0.162062	0.170597	0.155131	0.153892	0.199651	0.194408	0.189922	0.163354	0.156599	0.167891	0.170053	0.192187	0.178574	0.171475	0.198473	0.193614	0.157159
cg15682617	3	38589863	OpenSea		SCN5A;SCN5A;SCN5A;SCN5A;SCN5A;SCN5A	3'UTR	0.176255	0.263076	0.189729	16.7141	0.0117274	-1.49	0.182922	0.145503	0.155056	0.180719	0.240873	0.23609	0.184915	0.130092	0.166373	0.156976	0.193666	0.191307	0.189947	0.172176	0.130298	0.17406	0.165367	0.215295	0.303979	0.243767	0.303413	0.261231	0.228035	0.298733	0.276234	0.236382	0.297202	0.287773	0.226458	0.241223	0.208543	0.301134	0.301793	0.241102
cg14689515	3	39190648	N_Shelf	chr3:39194241-39195359	CSRNP1	5'UTR	0.646265	0.518075	0.662495	24.2281	0.00237513	1.25	0.726345	0.642883	0.517406	0.638405	0.780357	0.692826	0.637006	0.64908	0.605134	0.715193	0.735624	0.586905	0.763603	0.567862	0.63321	0.595771	0.498888	0.372308	0.565167	0.592885	0.569278	0.542151	0.479718	0.459025	0.529608	0.51971	0.554221	0.522099	0.457355	0.584017	0.615514	0.513923	0.473554	0.456746
cg08804892	3	42201374	OpenSea		TRAK1;TRAK1	TSS1500	0.426163	0.341443	0.433674	13.4441	0.0246499	1.25	0.428171	0.481556	0.340542	0.475233	0.611674	0.458421	0.42116	0.41738	0.340226	0.368234	0.513803	0.402936	0.492438	0.371567	0.384827	0.364129	0.372466	0.231886	0.418385	0.371893	0.268224	0.265166	0.35574	0.342584	0.403347	0.29779	0.321979	0.338659	0.3197	0.505768	0.279351	0.397628	0.38815	0.298286
cg06085877	3	42304966	Island	chr3:42304944-42305311	CCK	Body	0.125848	0.101949	0.125853	15.7447	0.0145769	1.23	0.132918	0.132448	0.114143	0.12205	0.111392	0.100027	0.126119	0.138928	0.0912549	0.119823	0.141309	0.104917	0.137377	0.177438	0.131995	0.117602	0.139675	0.0687844	0.0990284	0.0961102	0.114858	0.079043	0.108711	0.107834	0.121609	0.104707	0.127297	0.108372	0.0998016	0.0941354	0.0942828	0.119645	0.0902146	0.0987072
cg11142705	3	42306974	Island	chr3:42306149-42307520	CCK	TSS1500	0.138364	0.0891432	0.13533	26.4835	0.0014992	1.55	0.104797	0.144536	0.0632434	0.149408	0.19636	0.110832	0.129596	0.15968	0.163072	0.125964	0.114049	0.165173	0.142677	0.131717	0.167046	0.137146	0.146897	0.077243	0.099313	0.0937866	0.0992504	0.0829436	0.0918693	0.0930132	0.0636353	0.115967	0.0795401	0.0755377	0.086892	0.084607	0.0844912	0.128724	0.0797287	0.0788914
cg25516803	3	42307519	Island	chr3:42306149-42307520	CCK	TSS1500	0.437863	0.340738	0.435956	22.7119	0.00323438	1.29	0.325983	0.432742	0.387062	0.445285	0.480732	0.453998	0.406462	0.641578	0.538618	0.414536	0.417177	0.49442	0.436594	0.347311	0.417933	0.36255	0.440698	0.297171	0.362249	0.315943	0.354737	0.345866	0.328016	0.301726	0.329658	0.362743	0.324334	0.355896	0.334065	0.348777	0.334018	0.438656	0.353839	0.304855
cg02718966	3	42846970	S_Shore	chr3:42845436-42846355	HIGD1A;HIGD1A;HIGD1A	TSS1500	0.428206	0.34664	0.421013	19.257	0.0067532	1.24	0.465557	0.47156	0.384011	0.396618	0.392603	0.409169	0.403329	0.48892	0.484595	0.411838	0.454355	0.465437	0.441036	0.376594	0.440305	0.412516	0.381056	0.356108	0.444451	0.354819	0.436129	0.354238	0.308777	0.38304	0.27658	0.386057	0.32652	0.287389	0.331655	0.331393	0.311237	0.36234	0.339244	0.30291
cg27364650	3	43899898	OpenSea				0.487952	0.398685	0.48551	12.4634	0.0309799	1.22	0.611205	0.545328	0.484919	0.467814	0.496396	0.481841	0.458029	0.41551	0.609983	0.339437	0.600919	0.439678	0.625873	0.434118	0.477595	0.402674	0.403858	0.322499	0.43796	0.362341	0.548727	0.364634	0.405317	0.383953	0.384341	0.395545	0.366406	0.372867	0.336692	0.366253	0.430366	0.456136	0.453884	0.389731
cg25364880	3	44379878	Island	chr3:44379532-44380310	C3orf23;C3orf23;C3orf23	5'UTR	0.141402	0.223574	0.147302	13.4299	0.0247194	-1.58	0.128144	0.163977	0.202211	0.0849583	0.102008	0.0540465	0.126163	0.284675	0.163134	0.200151	0.142438	0.0682425	0.163567	0.139622	0.156174	0.183478	0.0408449	0.228991	0.225652	0.266386	0.16026	0.288349	0.244527	0.294691	0.177884	0.25947	0.29554	0.128736	0.132256	0.263732	0.197388	0.237458	0.258628	0.140807
cg00347798	3	45077649	Island	chr3:45077069-45077690			0.26412	0.191119	0.259279	11.3149	0.0404246	1.38	0.157584	0.238186	0.234988	0.219845	0.310057	0.29734	0.265776	0.306111	0.248275	0.356566	0.247858	0.209396	0.264832	0.177536	0.317617	0.339374	0.298693	0.232247	0.211579	0.152995	0.213217	0.183813	0.26595	0.241325	0.106385	0.156426	0.135133	0.186175	0.238929	0.140559	0.163482	0.177312	0.333672	0.109829
cg04508804	3	45077765	S_Shore	chr3:45077069-45077690			0.195439	0.128398	0.191263	16.3443	0.0127945	1.52	0.147264	0.21431	0.158934	0.16648	0.268863	0.212405	0.190499	0.288466	0.172772	0.221607	0.166661	0.0898607	0.275261	0.143542	0.210149	0.203019	0.192378	0.146078	0.139836	0.111997	0.123181	0.123386	0.188479	0.156528	0.0962004	0.114088	0.0930332	0.0989909	0.134171	0.0959909	0.111173	0.138558	0.215194	0.0958906
cg17213060	3	45077881	S_Shore	chr3:45077069-45077690			0.223181	0.182627	0.222336	12.4209	0.0312988	1.22	0.202313	0.244009	0.233286	0.239597	0.281012	0.239987	0.223434	0.237433	0.191111	0.245199	0.235731	0.195463	0.256703	0.144727	0.199277	0.219457	0.20533	0.175957	0.203239	0.187642	0.220182	0.166197	0.232267	0.202542	0.148795	0.167472	0.138972	0.170772	0.189884	0.164108	0.127107	0.196403	0.258426	0.154689
cg20559634	3	45609400	OpenSea				0.0977797	0.0725984	0.0963018	12.3049	0.0321221	1.35	0.121471	0.0889674	0.0729256	0.084601	0.0867527	0.0746171	0.0955402	0.117355	0.138736	0.094032	0.0895215	0.0569457	0.134299	0.0954936	0.0810277	0.121267	0.108702	0.0681151	0.0830822	0.0740876	0.0784798	0.0726961	0.063625	0.05296	0.0918912	0.0809378	0.0963369	0.0673067	0.0457696	0.0558479	0.0953595	0.0807923	0.0704937	0.0563907
cg05670596	3	46448496	OpenSea		CCRL2;CCRL2	TSS1500	0.362799	0.297936	0.363815	20.0192	0.00571619	1.22	0.401284	0.385245	0.368703	0.38143	0.387846	0.395646	0.350268	0.416592	0.377465	0.31472	0.380155	0.387454	0.411785	0.337937	0.306216	0.288574	0.276271	0.223334	0.367671	0.311364	0.341394	0.28537	0.309143	0.30015	0.356291	0.265136	0.242405	0.287319	0.26417	0.313023	0.334774	0.339719	0.291842	0.231803
cg16021018	3	46449313	OpenSea		CCRL2;CCRL2	5'UTR	0.341101	0.261842	0.342498	16.3563	0.012774	1.3	0.398666	0.39254	0.331306	0.400785	0.386763	0.354244	0.336169	0.352484	0.395666	0.298774	0.424526	0.32778	0.307539	0.298329	0.236495	0.254065	0.302591	0.216876	0.248409	0.23937	0.168408	0.334845	0.261454	0.256018	0.368956	0.233795	0.274796	0.193004	0.245197	0.188231	0.335629	0.371973	0.300265	0.214095
cg19468029	3	46854231	S_Shore	chr3:46853727-46854138			0.0945673	0.0759977	0.0964173	13.6915	0.0233001	1.24	0.0982639	0.103627	0.0951329	0.0996009	0.10957	0.101115	0.0923786	0.139522	0.0717396	0.0907156	0.0943804	0.0610956	0.125693	0.0662783	0.0877999	0.0805226	0.0902088	0.0735998	0.0753986	0.0627203	0.062591	0.0930874	0.0852684	0.0800771	0.0792535	0.079037	0.0703639	0.0664906	0.0759387	0.0835443	0.0795965	0.0910992	0.0706322	0.0632615
cg23352942	3	46931381	N_Shelf	chr3:46933746-46934293	PTH1R	Body	0.487543	0.383608	0.485819	12.5588	0.0302818	1.27	0.475553	0.519803	0.401325	0.521251	0.422605	0.413968	0.448697	0.635524	0.426734	0.552373	0.579732	0.544309	0.553064	0.367879	0.542103	0.330543	0.552773	0.355227	0.310539	0.275969	0.467875	0.361978	0.463688	0.309458	0.395684	0.296345	0.413571	0.359844	0.427194	0.315072	0.308979	0.541864	0.546341	0.371711
cg16586518	3	47040214	OpenSea		NBEAL2	Body	0.34742	0.256306	0.344386	31.6482	0.000556486	1.36	0.399264	0.366114	0.37011	0.386725	0.372987	0.332656	0.345841	0.391892	0.368409	0.318009	0.361162	0.261916	0.401037	0.325689	0.297202	0.282082	0.325048	0.199482	0.238724	0.221483	0.305105	0.315225	0.302296	0.306675	0.268012	0.28422	0.235547	0.183708	0.239506	0.206872	0.25558	0.333597	0.279162	0.182004
cg02534363	3	47050950	Island	chr3:47050486-47051609	NBEAL2	3'UTR	0.35641	0.227734	0.348911	29.052	0.000905843	1.57	0.362559	0.24318	0.330089	0.297986	0.286426	0.35366	0.366805	0.372163	0.355159	0.438516	0.427885	0.397431	0.211807	0.451359	0.383298	0.40587	0.374784	0.219192	0.267066	0.206916	0.215716	0.195643	0.218351	0.232455	0.170111	0.265786	0.209873	0.215069	0.245251	0.360926	0.356418	0.149192	0.174055	0.16945
cg09354556	3	47051341	Island	chr3:47050486-47051609			0.253161	0.153877	0.245201	44.804	5.99e-05	1.65	0.323476	0.195811	0.23372	0.198232	0.274337	0.250111	0.268974	0.274233	0.2822	0.275838	0.234989	0.199797	0.185291	0.297304	0.241689	0.300499	0.267244	0.153619	0.192462	0.138364	0.179716	0.148601	0.1702	0.198627	0.121005	0.193189	0.168148	0.140778	0.151712	0.153994	0.145123	0.125117	0.116684	0.118561
cg06344544	3	47423295	S_Shore	chr3:47422082-47423179	PTPN23	Body	0.234839	0.191659	0.237306	11.9169	0.0351704	1.23	0.303905	0.241034	0.25713	0.247144	0.272067	0.250747	0.237041	0.274111	0.251858	0.205699	0.241264	0.162382	0.270209	0.236364	0.181	0.189932	0.170384	0.149408	0.207583	0.166239	0.213884	0.199796	0.209805	0.244394	0.269864	0.181835	0.161721	0.162338	0.171211	0.159687	0.209811	0.225125	0.189565	0.135941
cg02222844	3	48694451	Island	chr3:48693118-48694768	CELSR3	Body	0.392914	0.203415	0.379452	53.9921	1.61e-05	1.93	0.350391	0.411396	0.376325	0.430442	0.37865	0.265284	0.387368	0.400075	0.395256	0.416068	0.329789	0.431188	0.40904	0.388776	0.429115	0.424459	0.455913	0.310137	0.274547	0.347532	0.132308	0.151466	0.216345	0.151617	0.138169	0.216345	0.171249	0.262628	0.170785	0.17577	0.150524	0.13307	0.271261	0.184299
cg08640901	3	48694454	Island	chr3:48693118-48694768	CELSR3	Body	0.681881	0.563095	0.672966	32.9494	0.000438967	1.21	0.616118	0.69686	0.672216	0.705196	0.635283	0.574605	0.673611	0.660825	0.719217	0.684382	0.609043	0.759889	0.659619	0.670039	0.750411	0.735041	0.769623	0.630808	0.56691	0.619159	0.51881	0.546268	0.60007	0.566191	0.507666	0.589887	0.560713	0.637122	0.566776	0.531474	0.509627	0.509402	0.556865	0.554872
cg15142694	3	48694534	Island	chr3:48693118-48694768	CELSR3	Body	0.441588	0.351873	0.435456	22.739	0.00321287	1.25	0.405212	0.447774	0.445312	0.478408	0.422119	0.38747	0.431795	0.548535	0.434536	0.432983	0.404289	0.468286	0.439525	0.421757	0.446089	0.430763	0.462134	0.396751	0.39512	0.418823	0.29236	0.356272	0.396751	0.375419	0.283144	0.391248	0.338016	0.369927	0.372391	0.318219	0.188723	0.343236	0.381	0.364449
cg03223076	3	48698558	Island	chr3:48698335-48701667	CELSR3	1stExon	0.761353	0.600156	0.748115	56.102	1.21e-05	1.27	0.795562	0.7094	0.801321	0.735998	0.729418	0.738064	0.781862	0.683489	0.739814	0.794593	0.696888	0.85698	0.679458	0.81831	0.758352	0.826288	0.797204	0.66669	0.598523	0.625518	0.617511	0.619845	0.670216	0.612855	0.548808	0.605763	0.564473	0.55479	0.581059	0.566886	0.540264	0.610413	0.63244	0.58659
cg10806820	3	48699090	Island	chr3:48698335-48701667	CELSR3	1stExon	0.160893	0.1222	0.157866	46.4142	4.7e-05	1.32	0.191671	0.145526	0.132728	0.166739	0.161937	0.1579	0.158839	0.183187	0.160279	0.140999	0.175833	0.155782	0.16141	0.170784	0.164779	0.144686	0.162108	0.119254	0.118635	0.107943	0.136207	0.130258	0.123238	0.118057	0.132868	0.128774	0.128767	0.117935	0.10385	0.127836	0.120125	0.113552	0.121988	0.12811
cg08234664	3	49170668	OpenSea		LAMB2	TSS200	0.378836	0.516198	0.38591	27.9715	0.00111674	-1.36	0.435155	0.366946	0.24339	0.253468	0.379826	0.332487	0.374057	0.41767	0.350327	0.441373	0.29108	0.357281	0.430634	0.429908	0.485712	0.469176	0.381728	0.520865	0.499193	0.574689	0.519432	0.480262	0.466552	0.557172	0.658342	0.427981	0.574222	0.49881	0.490711	0.562194	0.355462	0.560818	0.548576	0.480081
cg05654765	3	49170727	OpenSea		LAMB2	TSS200	0.333041	0.434741	0.338568	26.737	0.00142125	-1.31	0.397822	0.326218	0.316152	0.363331	0.380654	0.352174	0.331307	0.372416	0.332932	0.284372	0.395538	0.269978	0.370582	0.362925	0.280966	0.230634	0.293696	0.432476	0.425772	0.372547	0.432	0.465842	0.470717	0.545287	0.453442	0.396509	0.438091	0.360909	0.343984	0.409561	0.411056	0.522614	0.507305	0.40248
cg14099457	3	49170794	OpenSea		LAMB2	TSS200	0.436341	0.531445	0.441613	32.2322	0.000497918	-1.22	0.514479	0.440902	0.400737	0.438513	0.447122	0.426904	0.441148	0.469667	0.411138	0.448339	0.456081	0.3363	0.471749	0.471981	0.420484	0.39221	0.43005	0.505712	0.515401	0.485966	0.483698	0.563314	0.567839	0.651151	0.495845	0.521943	0.553722	0.482782	0.467263	0.52344	0.52415	0.571564	0.5861	0.534682
cg22907065	3	49449503	Island	chr3:49448861-49449965	RHOA;RHOA;TCTA	5'UTR	0.131865	0.164393	0.129933	11.2079	0.0414716	-1.25	0.115469	0.168222	0.15235	0.10185	0.0922788	0.169099	0.126003	0.0963178	0.175967	0.104394	0.141782	0.116997	0.151652	0.122387	0.130733	0.14512	0.131081	0.17715	0.113078	0.132428	0.139482	0.158748	0.212133	0.212049	0.128267	0.163281	0.146303	0.144371	0.173295	0.127301	0.177728	0.206478	0.209631	0.172965
cg20191453	3	49459855	OpenSea		AMT;AMT;AMT;NICN1;AMT;AMT	3'UTR	0.54583	0.429093	0.539338	19.1089	0.00698001	1.27	0.584196	0.622272	0.461223	0.497532	0.632011	0.513222	0.5376	0.659791	0.483962	0.500815	0.496844	0.424081	0.662939	0.565381	0.553221	0.538764	0.545255	0.368965	0.422706	0.339789	0.427047	0.520055	0.484092	0.54117	0.392866	0.422291	0.437739	0.321794	0.417686	0.38023	0.384325	0.533006	0.548952	0.35186
cg15078681	3	49756571	Island	chr3:49755763-49757317	AMIGO3;RNF123	1stExon	0.180162	0.141317	0.176007	12.4217	0.0312916	1.27	0.168361	0.19354	0.19446	0.166716	0.168826	0.147161	0.180682	0.125416	0.184474	0.197006	0.123516	0.231113	0.17215	0.183876	0.225729	0.208541	0.191194	0.147261	0.128315	0.16171	0.124543	0.136608	0.168843	0.179992	0.126228	0.151449	0.175374	0.137898	0.123544	0.10846	0.108482	0.136679	0.128744	0.158265
cg25713346	3	50231904	Island	chr3:50230430-50232344	GNAT1;GNAT1	Body	0.293046	0.231641	0.288536	14.4303	0.0196926	1.27	0.302005	0.315584	0.261584	0.245724	0.350786	0.31254	0.274216	0.322467	0.314423	0.336189	0.317944	0.380811	0.321417	0.254582	0.266972	0.205897	0.198636	0.209735	0.266409	0.289459	0.279563	0.221164	0.223709	0.206204	0.24382	0.207031	0.223298	0.256043	0.221098	0.231203	0.19608	0.258632	0.18934	0.215104
cg06580196	3	50366021	S_Shore	chr3:50365306-50365885	TUSC2	TSS1500	0.215995	0.165387	0.216524	19.774	0.00602574	1.31	0.291417	0.189243	0.264907	0.253959	0.25774	0.227802	0.224546	0.22563	0.253693	0.172841	0.217623	0.158752	0.218446	0.181632	0.163065	0.173006	0.197612	0.159165	0.1493	0.134677	0.188918	0.192439	0.176797	0.155877	0.199453	0.179448	0.154034	0.123306	0.17495	0.119512	0.163222	0.211509	0.178334	0.150634
cg16621790	3	50383485	S_Shore	chr3:50382889-50383310	ZMYND10	TSS1500	0.144359	0.109842	0.141662	14.2169	0.0206849	1.31	0.158206	0.155746	0.0955651	0.159939	0.200356	0.122313	0.148498	0.163	0.117725	0.14964	0.126154	0.0907819	0.145829	0.134984	0.169885	0.143535	0.171942	0.0840033	0.101898	0.0963624	0.110126	0.126417	0.104888	0.112116	0.0885309	0.132031	0.12942	0.0823808	0.116926	0.128802	0.146375	0.102237	0.112057	0.0927352
cg17383842	3	50553718	OpenSea				0.36205	0.282424	0.353949	12.8718	0.0282502	1.28	0.435049	0.347012	0.348239	0.426127	0.339204	0.375971	0.363892	0.435951	0.403962	0.342613	0.405767	0.228616	0.372281	0.312494	0.322335	0.313215	0.382119	0.22951	0.268377	0.224909	0.340457	0.387507	0.349293	0.302302	0.311648	0.281074	0.230284	0.194397	0.270574	0.244473	0.298854	0.33489	0.310645	0.222012
cg00303541	3	51741280	Island	chr3:51740740-51741413	GRM2;GRM2	5'UTR	0.303158	0.251272	0.297089	18.5558	0.00783318	1.21	0.325895	0.303737	0.271452	0.279266	0.320718	0.285536	0.302441	0.282404	0.315477	0.326424	0.355772	0.236934	0.315949	0.288519	0.319001	0.31206	0.312102	0.253944	0.247982	0.214459	0.245664	0.261006	0.254091	0.281053	0.198605	0.251652	0.281839	0.228437	0.248734	0.248937	0.279569	0.276615	0.268783	0.23026
cg21213853	3	51741473	S_Shore	chr3:51740740-51741413	GRM2;GRM2	5'UTR	0.464207	0.379205	0.457719	27.0508	0.00133508	1.22	0.461042	0.456389	0.387028	0.433546	0.475403	0.47408	0.458659	0.407906	0.50149	0.498583	0.563487	0.389296	0.471803	0.444364	0.51456	0.451187	0.502701	0.367826	0.371673	0.318294	0.369144	0.397201	0.391543	0.39322	0.379417	0.403887	0.367534	0.347018	0.381374	0.402679	0.403594	0.44406	0.393769	0.314251
cg25935697	3	51853898	OpenSea				0.431812	0.349471	0.430009	25.9284	0.00168676	1.24	0.466726	0.428532	0.470518	0.445273	0.432067	0.470029	0.419312	0.493489	0.480763	0.399503	0.449157	0.477092	0.428713	0.352172	0.389941	0.356629	0.380888	0.396079	0.455529	0.377343	0.395217	0.345209	0.352493	0.370412	0.314349	0.286513	0.330016	0.345471	0.302256	0.304452	0.312002	0.391865	0.38299	0.278806
cg16840745	3	52091829	S_Shore	chr3:52089652-52090845	DUSP7	TSS1500	0.490211	0.405988	0.503065	21.9134	0.00380806	1.21	0.533001	0.434827	0.496264	0.492342	0.423927	0.51915	0.486288	0.379259	0.575799	0.466438	0.482626	0.523666	0.610019	0.512906	0.464504	0.48793	0.444634	0.343023	0.366968	0.390059	0.376045	0.377424	0.446726	0.428532	0.434366	0.423277	0.451561	0.408278	0.386899	0.348538	0.487965	0.391647	0.439819	0.400668
cg05406954	3	52280124	Island	chr3:52279601-52280140	PPM1M;PPM1M	TSS200	0.136918	0.168105	0.138239	17.9975	0.00885466	-1.23	0.129783	0.127482	0.162136	0.16382	0.143766	0.137828	0.142002	0.101146	0.138103	0.143218	0.123093	0.145407	0.141947	0.121644	0.130407	0.144609	0.131211	0.162585	0.162822	0.186132	0.16727	0.150187	0.224007	0.138333	0.173979	0.143198	0.144674	0.158395	0.161451	0.136574	0.179449	0.169718	0.193506	0.205498
cg12991365	3	53880853	S_Shore	chr3:53879638-53880831	CHDH;IL17RB	TSS1500	0.405579	0.334015	0.403381	20.1516	0.00554626	1.21	0.481936	0.413784	0.394622	0.391459	0.405697	0.466461	0.402498	0.463871	0.408258	0.356456	0.413099	0.346709	0.448646	0.421398	0.375493	0.35288	0.351577	0.340649	0.395805	0.356357	0.441523	0.321701	0.269259	0.303849	0.331796	0.323973	0.326465	0.342863	0.321545	0.272349	0.367268	0.386723	0.31925	0.256875
cg12223004	3	54637227	OpenSea		CACNA2D3	Body	0.499305	0.356405	0.505685	48.4479	3.47e-05	1.4	0.557025	0.558397	0.500786	0.483258	0.524764	0.488289	0.472813	0.572379	0.536468	0.440218	0.486269	0.492456	0.634652	0.40794	0.47944	0.440401	0.412632	0.286745	0.396686	0.374097	0.407383	0.396868	0.35103	0.36834	0.275123	0.323347	0.340771	0.280519	0.328273	0.525919	0.385461	0.360948	0.383157	0.274215
cg24265969	3	55654481	OpenSea		ERC2	3'UTR	0.479349	0.397335	0.482848	27.2848	0.00127439	1.21	0.505809	0.518724	0.41891	0.493046	0.429074	0.498844	0.482218	0.455945	0.442092	0.468869	0.44463	0.47319	0.564291	0.53474	0.427884	0.507031	0.483636	0.360142	0.381698	0.377298	0.42306	0.496313	0.399643	0.349411	0.42078	0.364705	0.416332	0.326594	0.3163	0.337221	0.470982	0.438	0.458874	0.417335
cg20749059	3	57094404	OpenSea		ARHGEF3;SPATA12	5'UTR	0.304945	0.229771	0.315902	11.4773	0.0388915	1.33	0.346284	0.321188	0.359702	0.369755	0.407533	0.277729	0.293994	0.417577	0.333154	0.187209	0.336738	0.216736	0.419258	0.207334	0.199471	0.225098	0.265297	0.158151	0.234919	0.252019	0.249381	0.285029	0.311007	0.240367	0.299735	0.211642	0.205668	0.129449	0.193236	0.204142	0.223815	0.323441	0.234236	0.149879
cg11096815	3	57199485	S_Shore	chr3:57198243-57199378	IL17RD	TSS200	0.0533642	0.0665111	0.0517979	13.7483	0.0230028	-1.25	0.0340533	0.0475144	0.06754	0.0496276	0.0710442	0.0628203	0.0572873	0.0510967	0.0552698	0.0651865	0.0388505	0.0364661	0.0527387	0.0608351	0.0523826	0.0385796	0.0658992	0.062489	0.0593819	0.0617062	0.069399	0.0529311	0.0775598	0.0555282	0.0833815	0.0606566	0.0703977	0.0712205	0.0587984	0.066923	0.0758858	0.0854967	0.0699174	0.0490155
cg05963604	3	57263543	S_Shore	chr3:57261455-57262598	APPL1	Body	0.22744	0.346774	0.235853	15.033	0.0171503	-1.52	0.255597	0.217124	0.302028	0.310996	0.157616	0.139522	0.238793	0.291146	0.259576	0.186826	0.168573	0.146278	0.160937	0.253081	0.234905	0.239764	0.303712	0.415751	0.213586	0.227517	0.235203	0.37614	0.496575	0.357586	0.545518	0.277369	0.3517	0.236935	0.39279	0.255015	0.342884	0.368318	0.393576	0.408687
cg06029308	3	57995069	Island	chr3:57994921-57995218	FLNB;FLNB;FLNB;FLNB	Body	0.130153	0.099179	0.127348	11.8139	0.0359878	1.31	0.206981	0.139165	0.0809407	0.113888	0.124383	0.100138	0.132561	0.123496	0.153119	0.141512	0.0993418	0.10714	0.144865	0.166104	0.119862	0.132797	0.126306	0.0808052	0.10686	0.0973208	0.126899	0.0854968	0.0991421	0.111249	0.109621	0.108038	0.103247	0.0920146	0.0823728	0.0878801	0.0972095	0.11748	0.101719	0.0786877
cg23730027	3	57995180	Island	chr3:57994921-57995218	FLNB;FLNB;FLNB;FLNB	Body	0.525018	0.411653	0.5137	15.6321	0.0149731	1.28	0.648544	0.621426	0.406428	0.445333	0.50938	0.462029	0.537013	0.50988	0.445102	0.592072	0.432387	0.451583	0.577467	0.593329	0.517338	0.623815	0.552184	0.391202	0.342436	0.381956	0.370622	0.405427	0.396282	0.511608	0.369913	0.489561	0.53257	0.412544	0.404045	0.40436	0.287031	0.438437	0.453213	0.406887
cg10541332	3	61237712	S_Shore	chr3:61236606-61237227	FHIT;FHIT	TSS1500	0.109921	0.0873586	0.108713	12.0763	0.0339424	1.26	0.125218	0.0725831	0.105035	0.103706	0.111238	0.099481	0.109208	0.132424	0.137892	0.0740088	0.105584	0.0958729	0.137249	0.133083	0.0949791	0.10895	0.122153	0.0744668	0.0676444	0.0976605	0.0751661	0.0960219	0.0683831	0.0916561	0.0731103	0.116918	0.0921052	0.0704847	0.101878	0.0813517	0.107486	0.0928446	0.100296	0.0776236
cg27179041	3	61889812	OpenSea		PTPRG	Body	0.348226	0.263658	0.343682	13.4378	0.0246894	1.32	0.417431	0.328086	0.419911	0.445881	0.37311	0.308418	0.348902	0.385356	0.350666	0.264553	0.408333	0.233674	0.463839	0.290208	0.260864	0.271496	0.349111	0.218921	0.251409	0.228719	0.307827	0.364413	0.300651	0.299781	0.260737	0.255231	0.273167	0.174825	0.223582	0.188528	0.249108	0.360357	0.305115	0.219816
cg00581320	3	62425299	OpenSea		CADPS;CADPS;CADPS	Body	0.570749	0.470633	0.577138	23.0659	0.00299414	1.21	0.628304	0.577404	0.551197	0.587375	0.601406	0.591044	0.550815	0.57877	0.725994	0.481629	0.670607	0.559273	0.607552	0.543244	0.474983	0.472976	0.500161	0.439471	0.525629	0.437834	0.52955	0.448266	0.500131	0.574649	0.386102	0.447528	0.447522	0.438155	0.373813	0.483065	0.533164	0.522108	0.514873	0.398901
cg14451730	3	62905621	OpenSea				0.605907	0.457204	0.611008	39.4971	0.000142332	1.33	0.631257	0.58376	0.762127	0.648643	0.654063	0.679012	0.610764	0.538313	0.657626	0.50614	0.595216	0.6535	0.616168	0.458713	0.548196	0.619862	0.537062	0.42104	0.494513	0.425421	0.535203	0.414737	0.586004	0.407347	0.580296	0.440337	0.43878	0.379885	0.378566	0.441546	0.438311	0.530157	0.476674	0.383645
cg23047271	3	64210991	OpenSea		PRICKLE2;PRICKLE2	5'UTR	0.252324	0.19887	0.258769	10.6933	0.0466936	1.27	0.244991	0.287247	0.243509	0.239739	0.288596	0.284195	0.235254	0.238922	0.389539	0.291922	0.258113	0.217952	0.313506	0.15914	0.231681	0.185894	0.179301	0.149132	0.280638	0.165499	0.256369	0.19121	0.174235	0.185617	0.113796	0.159244	0.224754	0.157069	0.239708	0.244885	0.233066	0.209487	0.24531	0.150771
cg02147797	3	64211204	OpenSea		PRICKLE2	TSS200	0.345332	0.266331	0.341151	10.8549	0.0450103	1.3	0.324703	0.382164	0.298986	0.345961	0.436428	0.393841	0.323678	0.370864	0.46593	0.385502	0.321279	0.307333	0.490554	0.203788	0.295741	0.238788	0.285106	0.194711	0.346022	0.246745	0.331746	0.252227	0.278271	0.265832	0.177343	0.242572	0.275397	0.235146	0.260292	0.27427	0.252713	0.295139	0.37255	0.226648
cg25338423	3	66023157	N_Shore	chr3:66023373-66025595	MAGI1;MAGI1;MAGI1	Body	0.17914	0.145197	0.180481	25.7501	0.0017486	1.23	0.189297	0.187688	0.151119	0.158938	0.172511	0.201495	0.176716	0.138177	0.192851	0.173094	0.166998	0.173164	0.224046	0.178892	0.195291	0.173808	0.191292	0.121638	0.176959	0.1501	0.16346	0.14176	0.12088	0.145862	0.138983	0.167267	0.145751	0.140247	0.119143	0.135925	0.129969	0.176139	0.172395	0.121877
cg01149683	3	66705803	OpenSea				0.557784	0.673356	0.544975	25.8922	0.00169914	-1.21	0.485002	0.541243	0.689397	0.635981	0.503825	0.544415	0.590387	0.490355	0.637986	0.50923	0.450121	0.530697	0.42815	0.612129	0.499911	0.676946	0.656556	0.677705	0.633011	0.635456	0.689671	0.768363	0.699861	0.654884	0.547814	0.641916	0.677646	0.649434	0.683954	0.663454	0.731729	0.704496	0.711734	0.675925
cg04794662	3	71178485	OpenSea		FOXP1	Body	0.621011	0.454603	0.620328	38.0241	0.00017928	1.37	0.685619	0.658956	0.587849	0.594149	0.662566	0.721685	0.611275	0.472276	0.659366	0.645938	0.709674	0.706654	0.682842	0.544301	0.554677	0.57687	0.482497	0.341581	0.591129	0.573178	0.621079	0.392302	0.456075	0.427721	0.46288	0.470708	0.40513	0.522839	0.398906	0.391108	0.400797	0.475317	0.407226	0.390273
cg17803993	3	71276214	OpenSea		FOXP1;FOXP1	5'UTR	0.404252	0.312736	0.408371	14.4812	0.0194474	1.29	0.412233	0.454743	0.401546	0.406791	0.461865	0.508143	0.378785	0.416586	0.413207	0.353683	0.443805	0.561923	0.460309	0.342949	0.333869	0.242227	0.279628	0.240191	0.397377	0.36677	0.415893	0.213139	0.35282	0.229432	0.342828	0.237264	0.271088	0.417194	0.273714	0.375223	0.29638	0.299892	0.283354	0.30396
cg20852250	3	72149422	OpenSea				0.386284	0.283293	0.378782	20.521	0.00515203	1.36	0.498446	0.375808	0.374454	0.418784	0.402417	0.364785	0.407306	0.318545	0.440749	0.410248	0.392862	0.217261	0.396293	0.388659	0.352244	0.372581	0.435383	0.250962	0.26394	0.243178	0.303231	0.389687	0.342993	0.320909	0.298328	0.2855	0.258054	0.188195	0.245689	0.202382	0.300756	0.36946	0.34648	0.206233
cg13260148	3	72227294	OpenSea				0.336194	0.271198	0.335226	14.3254	0.0201764	1.24	0.405794	0.347382	0.345982	0.370085	0.354907	0.330469	0.337723	0.385742	0.347704	0.332391	0.35102	0.25227	0.37721	0.312277	0.276739	0.274908	0.312694	0.21362	0.28736	0.259095	0.385147	0.332021	0.324678	0.292794	0.277383	0.28701	0.212313	0.168149	0.221745	0.214143	0.298936	0.329558	0.288154	0.218266
[truncated: 3,853 more rows]

## Sheet: S3 Table
Table S3.	The distribution of DS-associated differentially methylated positions (DMPs) across autosomes and genomic regions with considering their distinctive methylation status in DS toddlers marked as up-methylated (UpME) and down-methylated (DownME). The corresponding distributions for the HME450 array are provided
[truncated: 26 more rows]

## Sheet: S4 Table
Table S4.	List of genes containing DS-associated differentially methylated CpG sites within their promoter-related regions.
[truncated: 1,240 more rows]

[truncated: 4 more sheets: S5 Table, S6 Table, S7 Table, S8 Table]
